# Supplementary material for: N-Terminal Pro-Brain Natriuretic Peptide Is Associated with a Future Diagnosis of Cancer in Patients with Coronary Artery Disease
Source: PLoS One. 2015 Jun 5;10(6):e0126741. doi: 10.1371/journal.pone.0126741 (PMC4457823; doi:10.1371/journal.pone.0126741)
Supplement: S1 Dataset — (XLS) [file pone.0126741.s001.xls]

## Sheet: Sheet1
Patientcode	Age	Sex	Caucasianeth	Smokerever	Smokerpresent	DM	Hypertension	Cerebrovasceventprevious	PAD	HFprevious	EFlower40	AF	TypelastACS	Numbervessels	PCIlastevent	DESatlastevent	CABGatlastevent	Completerevasc	BMI	ASA	CLOPIDOGREL	ACENOCUMAROL	STATINS	EZETIMIBE	FIBRATES	ANTIDIABETICORAL	INSULIN	ACEI	ARB	ANTIALDOSTERONONICDRUGS	BETABLOCKERS	DIURETICS	NEWCANCER	ORGANAFFECTEDBYCANCER	HISTOLOGYCANCER	HISTOLOGYCANCERTABULATED	CANCERBEFORE100DAYS	Timetocancerdeathorendfollowup	Death	CauseofDeath	TimetoDeathorFinalVisit	HForDeath	TimetoHForDeath	CancerHForDeath	TimetocancerorHForDeath	Datestartfollowup	LDL	HDL	NonHDL
497	63	1	1	1	0	0	1	0	0	0	0	0	1	1	1	0	0	1	33.8566	1	1	0	1	0	0	0	0	1	0	0	0	1	1	6	Solid Urothelial Carcinoma	1	0	388	1	Unknown	722	1	722	1	388	2007-12-10	106	55	132
472	51	0	1	1	0	1	1	0	0	0	0	0	2	1	1	1	0	1	25.0866	1	0	0	1	0	0	1	0	1	0	0	1	0	1	3	Small cell carcinoma	1	0	190	1	Cancer	233	1	233	1	190	2007-07-26	56	55	73
14	83	1	1	1	0	0	1	0	0	1	1	0	1	2	1	0	0	0	#NULL!	1	1	0	0	0	0	0	0	1	0	0	0	1	1	1	Adenocarcinoma	2	0	821	1	Bowel ischemia	1384	1	1384	1	821	2007-01-31	99	42	130
438	64	1	1	1	0	0	1	0	0	0	0	0	1	2	1	1	0	1	24.0588	1	1	0	1	0	0	0	0	1	0	0	0	0	1	12	Adenocarcinoma	2	1	73	1	Cancer	391	1	391	1	391	2007-05-07	64	54	83
477	81	1	1	1	0	1	1	0	0	0	0	0	2	0	0	0	0	0	23.8367	1	0	0	1	0	0	0	0	1	0	0	1	0	1	11	Carcinoma	1	0	1158	1	Cancer	1158	1	1158	1	1158	2007-08-20	81	48	95
4259	72	1	1	0	0	0	1	0	0	0	0	0	2	2	1	0	0	0	27.4302	1	1	0	1	0	0	0	0	1	0	0	1	0	1	11	Adenocarcinoma	2	1	96	1	Cancer	330	1	330	1	96	2009-11-25	58	32	70
4101	75	1	1	0	0	1	1	0	0	0	0	0	1	1	1	1	0	1	29.2188	1	1	0	1	0	0	1	0	0	1	0	1	1	1	9	Renal clear cell carcinoma	1	0	817	0	#NULL!	1266	0	1266	1	817	2007-11-07	82	45	96
381	61	0	1	1	0	0	1	0	0	0	0	0	2	1	1	0	0	1	31.1111	1	0	0	0	0	0	0	0	0	0	0	1	0	1	8	Follicular lymphoma tonsillar GIII	3	0	266	0	#NULL!	861	0	861	1	266	2008-04-10	118	46	144
4240	65	0	1	0	0	0	1	0	0	0	0	0	2	1	1	0	0	1	30.6315	1	1	0	1	0	0	0	0	1	0	0	1	0	1	7	Infiltrating Ductal Carcinoma	1	0	290	0	#NULL!	574	0	574	1	290	2009-09-14	124	59	141
375	40	0	0	1	0	0	0	0	0	0	0	0	2	1	1	1	0	1	29.1363	1	1	0	1	0	0	0	0	0	0	0	1	0	1	7	Infiltrating Ductal Carcinoma	1	0	790	0	#NULL!	876	0	876	1	790	2008-04-02	86	37	103
2194	71	1	1	1	0	0	1	0	0	0	0	1	2	2	1	0	0	0	26.4721	1	1	0	1	0	0	0	0	0	0	0	1	0	1	6	Transitional cell carcinoma	1	0	411	0	#NULL!	666	0	666	1	411	2008-12-17	63	31	82
4180	66	1	1	1	0	0	1	0	0	0	1	0	2	1	1	0	0	1	27.6635	1	1	0	1	0	0	0	0	0	1	0	1	0	1	6	Papillary urothelial cancer	3	0	196	0	#NULL!	873	0	873	1	196	2008-12-17	72	44	84
320	78	1	1	1	0	0	1	0	0	0	1	0	1	3	0	0	0	0	23.7118	1	0	0	1	0	0	0	0	1	0	1	1	0	1	5	Squamous cell carcinoma	1	0	1058	0	#NULL!	1086	0	1086	1	1058	2007-05-09	95	51	110
272	57	1	1	1	1	0	1	0	0	0	0	0	2	1	1	1	0	1	34.2936	1	1	0	1	0	0	0	0	0	0	0	1	0	1	5	Squamous cell carcinoma	1	0	850	0	#NULL!	962	0	962	1	850	2007-12-03	79	35	108
239	60	1	1	1	1	0	0	0	0	0	0	0	1	1	1	0	0	1	21.4533	1	0	0	1	0	0	0	0	0	0	0	0	0	1	5	Squamous cell carcinoma	1	0	628	0	#NULL!	1028	0	1028	1	628	2007-09-12	152	57	166
216	78	0	1	1	0	0	0	0	1	0	0	1	1	1	0	0	0	0	#NULL!	0	0	1	1	0	0	0	0	0	1	0	0	0	1	3	Large cell carcinoma	1	1	61	0	#NULL!	1125	0	1125	1	61	2007-06-01	93	50	112
253	47	1	1	1	0	0	0	0	0	0	0	0	1	1	1	0	0	1	28.6661	1	1	0	1	0	0	0	0	1	0	0	1	0	1	3	Carcinoma	1	0	882	0	#NULL!	1011	0	1011	1	882	2007-10-01	64	37	82
475	72	0	1	1	0	0	1	0	0	0	0	0	2	1	1	0	0	1	23.589	1	1	0	0	0	0	0	0	1	0	0	1	1	1	3	Adenocarcinoma	2	0	967	0	#NULL!	1011	0	1011	1	967	2007-09-07	78	50	109
464	75	0	1	1	0	0	1	0	0	0	0	0	1	1	1	1	0	1	32.7652	1	1	0	1	0	0	0	0	1	0	0	1	0	1	2	Adenocarcinoma	2	0	812	0	#NULL!	1080	0	1080	1	812	2007-07-12	66	44	95
121	65	1	1	1	0	1	1	0	0	0	0	0	2	2	1	1	0	0	33.5146	1	1	0	1	0	0	1	0	1	0	0	1	0	1	2	Adenocarcinoma	2	0	947	0	#NULL!	1047	0	1047	1	947	2007-09-27	62	44	90
4307	79	1	1	1	0	0	1	0	0	0	1	0	1	2	1	1	0	0	25.0657	1	1	0	1	0	0	0	0	1	0	0	1	1	1	10	Liposarcoma	3	0	158	0	#NULL!	287	0	287	1	158	2010-07-12	59	43	67
321	65	1	1	0	0	0	0	0	0	0	0	0	2	2	1	0	0	0	23.7228	1	1	0	0	0	0	0	0	0	0	0	1	0	1	1	Adenocarcinoma	2	0	1094	0	#NULL!	1359	0	1359	1	1094	2007-05-03	95	39	116
482	71	1	1	1	1	1	0	0	0	0	1	0	1	1	0	0	0	0	#NULL!	1	0	0	1	0	0	1	0	1	0	0	0	0	1	1	Adenocarcinoma	2	0	984	0	#NULL!	1239	0	1239	1	984	2007-08-21	36	27	63
4159	76	1	1	1	0	0	1	0	0	0	0	0	1	1	1	0	0	1	16.0637	1	0	0	1	0	0	0	0	0	1	0	0	1	1	1	Adenocarcinoma	2	1	91	0	#NULL!	807	0	807	1	91	2008-09-01	41	32	55
48	86	1	1	1	0	0	1	0	0	1	0	0	2	2	1	1	0	0	23.1473	1	1	0	1	0	0	0	0	1	0	0	1	0	0	0	********	0	#NULL!	873	1	Unknown	873	1	478	1	478	2007-02-09	48	29	92
21	63	1	1	1	0	0	1	0	1	1	1	0	2	1	0	0	0	1	27.7344	1	1	0	1	0	0	0	0	0	0	0	1	1	0	0	********	0	#NULL!	26	1	Heart Failure	26	1	26	1	26	2007-03-06	52	25	75
2188	60	0	1	0	0	1	1	0	0	1	1	0	2	3	0	0	0	0	28.4444	1	0	0	0	0	0	1	1	0	0	0	1	1	0	0	********	0	#NULL!	368	1	Sudden Death	368	1	95	1	95	2008-12-10	40	42	63
127	75	1	1	0	0	1	1	0	0	1	1	1	1	3	0	0	0	0	29.3878	1	0	1	1	0	0	1	0	0	1	1	1	1	0	0	********	0	#NULL!	108	1	Sudden Death	108	1	108	1	108	2007-06-15	66	35	111
2135	82	0	1	0	0	0	1	0	0	0	0	1	1	1	1	1	0	1	30.1769	1	1	1	0	0	0	0	0	1	0	0	0	1	0	0	********	0	#NULL!	601	1	Heart Failure	601	1	601	1	601	2008-09-09	101	57	114
418	86	0	1	0	0	0	1	0	0	0	1	0	2	2	1	1	0	0	25.7778	1	1	0	1	0	0	0	0	1	0	0	1	0	0	0	********	0	#NULL!	930	1	Pancreatitis	930	1	930	1	930	2007-03-09	80	45	120
437	85	0	1	0	0	0	1	0	1	0	0	0	1	3	0	0	0	0	23.4375	0	1	0	1	0	0	0	0	1	0	0	1	1	0	0	********	0	#NULL!	1039	1	Cholecystitis (concomitant NSTEACS)	1039	1	1039	1	1039	2007-04-27	101	37	156
4230	72	1	1	1	0	1	1	0	0	1	0	1	1	1	1	1	0	1	44.0252	1	1	1	1	0	0	1	1	0	1	0	1	0	0	0	********	0	#NULL!	123	1	Heart Failure	123	1	107	1	107	2009-07-31	52	34	95
425	78	1	1	1	0	1	1	0	0	1	0	1	1	2	0	0	0	0	36.3322	1	0	1	1	0	0	0	1	1	0	1	1	1	0	0	********	0	#NULL!	371	1	Unknown	371	1	371	1	371	2007-04-02	82	45	104
328	86	0	1	1	0	0	1	0	0	0	0	1	1	1	0	0	0	0	20.7	0	0	1	0	0	0	0	0	0	0	0	1	0	0	0	********	0	#NULL!	234	1	Renal Failure	234	1	234	1	234	2007-05-21	76	38	109
491	78	0	1	0	0	1	1	1	0	1	0	0	1	2	1	1	0	1	35.8377	1	1	0	1	0	0	0	1	0	1	1	1	1	0	0	********	0	#NULL!	285	1	Heart Failure	285	1	285	1	285	2007-09-20	61	40	96
211	72	1	1	1	0	1	1	0	1	0	0	0	1	#NULL!	0	0	0	#NULL!	45.2005	0	1	0	1	0	0	0	1	0	0	0	0	1	0	0	********	0	#NULL!	256	1	Infection	256	1	234	1	234	2007-05-17	69	68	106
334	69	1	1	1	0	1	1	0	0	0	0	0	1	2	1	1	0	0	37.5776	1	0	0	1	0	0	1	1	0	1	0	1	1	0	0	********	0	#NULL!	796	1	Heart Failure	796	1	796	1	796	2007-09-21	83	38	141
420	80	0	1	0	0	1	1	1	0	0	1	0	2	2	1	1	0	1	28.5536	1	1	1	0	0	0	0	0	0	0	0	0	0	0	0	********	0	#NULL!	1096	1	Unknown	1096	1	1096	1	1096	2007-03-01	42	34	66
4137	79	0	1	0	0	1	1	0	1	0	0	0	1	2	0	0	0	0	18.2262	1	0	0	1	0	0	0	0	0	0	0	0	0	0	0	********	0	#NULL!	466	1	Unknown	466	1	466	1	466	2008-05-23	52	46	63
470	72	1	1	1	0	0	1	0	0	1	1	0	1	2	1	1	0	0	27.3633	0	1	1	1	0	0	0	0	1	0	1	1	1	0	0	********	0	#NULL!	166	1	Sudden Death	166	1	439	1	439	2007-07-19	81	47	97
427	89	1	1	1	0	0	1	0	0	0	0	0	1	1	0	0	0	0	23.2335	1	0	0	1	0	0	0	0	0	0	1	0	1	0	0	********	0	#NULL!	1410	1	GI bleeding	1410	1	1410	1	1410	2007-06-20	73	37	89
219	54	1	1	1	0	0	1	0	0	1	1	0	2	1	1	1	0	1	#NULL!	1	1	0	1	0	0	0	0	1	0	0	1	0	0	0	********	0	#NULL!	1106	0	#NULL!	1106	0	1106	0	1106	2007-06-20	103	56	124
2215	75	0	1	0	0	0	1	0	0	0	0	0	1	1	0	0	0	0	#NULL!	0	1	1	1	0	0	0	0	1	0	0	1	1	0	0	********	0	#NULL!	555	0	#NULL!	555	1	104	1	104	2009-04-02	123	82	147
2204	75	1	1	0	0	0	1	0	0	1	0	1	1	2	0	0	1	0	#NULL!	1	0	1	1	0	0	0	0	1	1	0	1	0	0	0	********	0	#NULL!	762	0	#NULL!	762	1	134	1	134	2009-04-03	23	26	98
411	78	0	1	0	0	1	1	1	0	1	0	1	2	1	1	1	0	1	29.7749	1	1	0	0	0	0	1	1	1	0	1	0	1	0	0	********	0	#NULL!	1427	0	#NULL!	1427	1	661	1	661	2007-04-13	99	26	121
3120	51	0	1	1	0	1	1	0	0	0	0	0	1	3	1	1	0	0	40.5696	1	0	0	0	0	0	1	1	0	1	0	1	1	0	0	********	0	#NULL!	249	0	#NULL!	249	0	249	0	249	2009-04-13	70	47	90
4205	71	0	1	1	0	0	1	0	0	0	0	0	2	1	1	0	0	1	21.665	0	1	0	1	0	0	0	0	1	0	0	1	0	0	0	********	0	#NULL!	249	0	#NULL!	249	0	249	0	249	2009-05-14	67	33	90
450	81	0	1	1	0	1	0	0	0	0	0	0	2	3	1	1	0	1	22.0699	1	1	0	1	0	0	1	0	1	0	0	1	0	0	0	********	0	#NULL!	1449	0	#NULL!	1449	0	1449	0	1449	2007-06-05	71	67	86
4284	81	0	1	0	0	0	1	1	0	1	1	0	2	1	1	1	0	1	32.7155	1	1	0	1	0	0	0	0	1	0	1	1	1	0	0	********	0	#NULL!	419	0	#NULL!	419	0	419	0	419	2010-04-06	68	71	79
445	85	0	1	0	0	0	1	0	0	0	1	1	2	1	1	0	0	1	24.4444	0	0	0	0	0	0	0	0	0	0	0	0	0	0	0	********	0	#NULL!	1484	0	#NULL!	1484	1	1484	1	1484	2007-05-21	126	58	147
4130	70	1	1	1	0	0	1	0	0	0	0	0	2	1	1	0	0	1	27.1879	0	0	1	1	0	0	0	0	1	0	0	1	0	0	0	********	0	#NULL!	1166	0	#NULL!	1166	0	1166	0	1166	2008-04-03	92	30	104
4120	71	0	1	0	0	1	1	0	0	1	0	0	1	3	1	1	0	0	27.7344	0	0	0	1	0	0	1	1	0	0	0	0	1	0	0	********	0	#NULL!	910	0	#NULL!	910	1	537	1	537	2008-02-11	101	43	114
2191	82	1	1	1	0	0	1	0	0	1	1	0	1	2	1	0	0	0	23.4375	1	0	0	1	0	0	0	0	0	1	0	0	0	0	0	********	0	#NULL!	667	0	#NULL!	667	0	667	0	667	2008-12-09	71	59	101
2136	79	1	1	1	0	0	0	0	0	1	1	1	2	1	1	0	0	1	26.5625	1	0	1	1	0	0	0	0	0	0	0	1	1	0	0	********	0	#NULL!	760	0	#NULL!	760	0	760	0	760	2008-07-11	75	45	90
4221	60	1	1	0	0	0	0	0	0	0	0	0	2	2	1	0	0	0	28.4874	1	1	0	1	0	0	0	0	0	1	0	1	1	0	0	********	0	#NULL!	415	0	#NULL!	415	0	415	0	415	2009-06-22	68	44	81
2289	74	1	1	#NULL!	0	1	1	0	0	0	0	0	1	3	0	0	1	0	28.699	0	0	1	1	0	0	1	1	0	0	0	1	1	0	0	********	0	#NULL!	378	0	#NULL!	378	0	378	0	378	2009-12-10	73	33	102
4247	81	1	1	1	0	0	1	0	1	0	1	0	2	2	1	0	0	1	24.1314	1	1	0	1	0	0	0	0	0	0	0	0	0	0	0	********	0	#NULL!	237	0	#NULL!	237	0	237	0	237	2009-10-14	48	50	62
4119	75	1	1	1	0	0	1	0	0	0	0	1	1	2	0	0	0	0	29.6963	1	1	0	1	0	1	0	0	1	0	0	1	1	0	0	********	0	#NULL!	848	0	#NULL!	848	0	848	0	848	2008-02-07	71	38	109
447	75	1	1	1	1	0	1	0	0	0	0	0	2	1	1	0	0	1	23.5935	1	0	0	1	0	0	0	0	1	0	0	1	0	0	0	********	0	#NULL!	1148	0	#NULL!	1148	0	1148	0	1148	2007-10-02	116	42	138
4154	80	1	1	1	0	0	1	0	0	0	0	1	2	2	1	0	0	0	29.8682	1	0	0	1	0	0	0	0	0	1	0	1	1	0	0	********	0	#NULL!	937	0	#NULL!	937	0	937	0	937	2008-07-30	61	41	71
426	78	1	1	1	0	1	1	1	0	1	0	0	2	3	1	1	0	0	25.5296	0	1	1	1	0	0	1	0	0	1	0	1	1	0	0	********	0	#NULL!	1443	0	#NULL!	1443	0	1443	0	1443	2007-04-02	59	29	83
436	55	1	1	1	0	0	1	0	0	0	0	0	2	2	1	1	0	1	30.1871	1	1	0	1	0	0	0	0	1	0	0	1	0	0	0	********	0	#NULL!	1442	0	#NULL!	1442	0	1442	0	1442	2007-05-07	66	41	88
248	57	0	1	1	0	0	0	0	0	0	1	0	2	2	1	1	0	1	28.6288	1	1	0	1	0	0	0	0	1	0	0	1	0	0	0	********	0	#NULL!	1016	0	#NULL!	1016	0	1016	0	1016	2007-09-25	90	46	112
16	79	1	1	1	0	0	1	0	0	0	0	0	2	1	1	0	0	1	30.0215	1	0	0	1	0	0	0	0	1	0	0	1	1	0	0	********	0	#NULL!	1582	0	#NULL!	1582	0	1582	0	1582	2007-01-26	98	42	124
2201	69	0	1	0	0	0	1	0	0	0	0	0	2	1	1	0	0	1	29.9688	1	1	0	1	0	0	0	0	0	1	0	1	0	0	0	********	0	#NULL!	728	0	#NULL!	728	0	728	0	728	2009-03-30	83	49	95
424	83	1	1	1	0	0	1	0	0	1	1	0	2	2	1	1	0	1	24.9581	1	1	0	1	0	0	0	0	1	0	1	0	1	0	0	********	0	#NULL!	1519	0	#NULL!	1519	0	1519	0	1519	2007-04-02	113	48	135
2281	67	1	1	1	0	1	1	0	1	0	1	0	1	2	0	0	1	0	#NULL!	1	1	0	0	0	1	1	1	1	0	0	1	0	0	0	********	0	#NULL!	414	0	#NULL!	414	0	414	0	414	2010-02-15	64	37	112
4214	80	1	1	0	0	1	1	0	0	0	1	0	2	3	1	1	0	0	#NULL!	1	1	0	0	0	0	0	1	1	0	1	1	1	0	0	********	0	#NULL!	400	0	#NULL!	400	0	400	0	400	2009-06-05	57	29	81
430	78	1	1	0	0	0	1	0	0	0	0	1	2	2	1	1	0	0	24.0588	0	1	0	1	0	0	0	0	1	0	0	1	0	0	0	********	0	#NULL!	1331	0	#NULL!	1331	0	1331	0	1331	2007-04-16	83	36	101
446	80	0	1	0	0	0	1	0	0	0	0	0	1	1	1	1	0	0	30	1	1	0	1	0	0	0	0	1	0	0	1	0	0	0	********	0	#NULL!	1411	0	#NULL!	1411	0	1411	0	1411	2007-06-07	62	35	90
4199	83	1	1	1	0	0	1	0	0	1	1	0	1	3	1	1	0	0	26.5582	1	1	0	1	0	0	0	0	1	0	1	1	1	0	0	********	0	#NULL!	594	0	#NULL!	594	0	594	0	594	2009-04-03	99	42	115
161	74	1	1	1	0	1	1	0	0	0	0	1	1	1	1	1	0	1	28.441	1	1	1	1	0	0	1	0	1	0	0	1	0	0	0	********	0	#NULL!	615	0	#NULL!	615	0	615	0	615	2008-11-12	76	34	107
4122	72	0	1	1	0	1	1	0	0	1	0	1	2	1	0	0	0	0	40.1874	1	0	1	1	0	0	1	0	0	1	0	1	1	0	0	********	0	#NULL!	1067	0	#NULL!	1067	0	1067	0	1067	2008-02-29	59	68	81
4323	81	0	1	0	0	0	1	0	0	0	0	0	2	1	0	0	0	0	32	1	1	0	1	0	0	0	0	1	0	0	1	0	0	0	********	0	#NULL!	244	0	#NULL!	244	0	244	0	244	2010-09-09	63	62	77
278	76	1	1	1	0	0	0	0	0	0	0	0	2	2	0	0	0	0	#NULL!	1	0	1	1	0	0	0	0	1	0	0	1	0	0	0	********	0	#NULL!	913	0	#NULL!	913	0	913	0	913	2008-01-21	101	36	124
2199	71	0	1	1	1	0	1	0	0	0	0	0	1	1	0	1	0	1	23.3067	1	1	0	1	0	1	0	0	1	0	0	1	0	0	0	********	0	#NULL!	302	0	#NULL!	302	0	302	0	302	2009-12-29	65	28	84
4296	67	1	1	1	0	1	1	1	0	1	1	0	1	1	1	1	0	0	30.1194	1	1	0	1	0	0	0	1	1	0	1	1	1	0	0	********	0	#NULL!	366	0	#NULL!	366	0	366	0	366	2010-06-04	80	32	102
456	80	0	1	0	0	0	1	1	0	1	1	0	2	2	1	0	0	0	27.1159	1	0	0	1	0	0	0	0	0	1	1	1	1	0	0	********	0	#NULL!	1279	0	#NULL!	1279	0	1279	0	1279	2007-09-06	75	46	99
249	72	1	1	1	0	0	1	0	0	0	1	0	1	#NULL!	0	0	0	#NULL!	23.3951	1	1	0	1	0	0	0	0	1	0	0	0	1	0	0	********	0	#NULL!	1024	0	#NULL!	1024	0	1024	0	1024	2007-09-17	72	42	88
49	59	0	1	1	0	0	1	1	0	0	1	0	2	2	1	1	0	0	27.6795	1	1	0	1	0	0	0	0	1	0	1	1	1	0	0	********	0	#NULL!	1225	0	#NULL!	1225	0	1225	0	1225	2007-01-31	81	51	95
2258	75	1	1	1	0	0	1	0	0	0	0	1	1	0	0	0	0	1	31.9838	1	0	1	1	0	0	0	0	0	1	1	0	1	0	0	********	0	#NULL!	457	0	#NULL!	457	0	457	0	457	2009-08-24	38	37	64
434	83	0	1	0	0	0	1	0	0	0	0	0	1	0	0	0	0	1	26.2222	1	1	0	1	0	0	0	0	1	0	0	0	0	0	0	********	0	#NULL!	1477	0	#NULL!	1477	0	1477	0	1477	2007-04-30	70	73	80
4256	81	0	1	0	0	1	1	0	0	1	0	0	1	3	0	0	1	1	29.368	1	0	0	1	0	0	1	0	1	0	0	1	1	0	0	********	0	#NULL!	271	0	#NULL!	271	0	271	0	271	2009-11-13	84	53	130
390	70	1	1	1	0	0	1	0	0	1	0	0	1	2	1	0	0	0	36.3322	1	1	0	1	1	0	0	0	0	1	0	1	1	0	0	********	0	#NULL!	747	0	#NULL!	747	0	747	0	747	2008-08-06	80	51	93
2208	72	1	1	0	0	1	1	0	0	0	1	0	1	1	1	1	0	1	25.4327	1	1	0	1	0	0	1	0	0	0	0	1	0	0	0	********	0	#NULL!	547	0	#NULL!	547	0	547	0	547	2009-04-01	61	34	84
331	79	0	1	0	0	0	1	0	0	1	0	0	2	1	1	1	0	0	39.0875	1	1	0	1	0	0	0	0	0	1	0	0	0	0	0	********	0	#NULL!	1269	0	#NULL!	1269	0	1269	0	1269	2007-08-14	106	56	148
2295	64	1	1	1	1	0	1	1	1	0	0	0	1	3	0	0	0	0	26.1286	1	1	0	1	0	0	0	0	1	0	0	1	0	0	0	********	0	#NULL!	290	0	#NULL!	290	0	290	0	290	2010-03-12	121	53	161
4258	77	1	1	1	0	1	1	1	0	0	0	0	1	3	0	0	1	0	29.9359	1	0	0	1	0	0	0	1	1	0	0	0	0	0	0	********	0	#NULL!	550	0	#NULL!	550	0	550	0	550	2009-11-13	56	31	68
2114	72	1	1	1	0	0	1	0	1	0	0	0	1	3	0	0	1	0	24.8016	1	0	1	0	0	0	0	0	0	1	0	0	0	0	0	********	0	#NULL!	811	0	#NULL!	811	0	811	0	811	2008-05-14	89	67	97
416	79	1	1	1	0	0	1	0	0	1	0	0	2	1	1	0	0	1	26.0197	1	1	0	1	0	0	0	0	0	0	0	0	0	0	0	********	0	#NULL!	1294	0	#NULL!	1294	0	1294	0	1294	2007-03-22	53	51	69
2202	85	1	1	1	0	1	0	0	0	1	0	0	1	3	1	1	0	0	25.5937	1	1	0	1	0	0	0	1	0	0	0	1	0	0	0	********	0	#NULL!	546	0	#NULL!	546	0	546	0	546	2009-04-22	48	38	61
4141	65	0	1	1	0	0	1	0	0	0	0	0	2	1	1	0	0	1	26.4381	0	0	0	0	0	0	0	0	0	0	0	0	1	0	0	********	0	#NULL!	682	0	#NULL!	682	0	682	0	682	2008-05-16	87	46	104
3102	73	1	1	0	0	0	1	0	0	0	1	0	2	1	1	0	0	1	23.7228	1	0	0	1	0	0	0	0	1	0	1	1	0	0	0	********	0	#NULL!	667	0	#NULL!	667	0	667	0	667	2008-10-13	102	41	125
487	69	1	1	1	0	0	1	0	0	0	0	1	1	1	1	0	0	1	22.8625	1	1	1	1	0	0	0	0	1	0	0	0	0	0	0	********	0	#NULL!	1032	0	#NULL!	1032	0	1032	0	1032	2007-09-03	71	46	82
156	71	1	1	1	0	0	1	0	0	0	0	0	2	2	1	0	0	1	31.935	1	1	0	1	0	0	0	0	1	0	0	1	0	0	0	********	0	#NULL!	809	0	#NULL!	809	0	809	0	809	2008-03-27	74	56	84
4250	55	1	1	1	1	1	1	0	0	0	0	0	1	1	1	1	0	0	30.4471	1	1	0	1	0	0	1	0	0	1	1	1	1	0	0	********	0	#NULL!	261	0	#NULL!	261	0	261	0	261	2009-10-26	93	47	114
4107	81	0	1	0	0	0	1	0	0	0	0	0	2	2	1	1	0	0	27.7199	1	1	0	1	0	0	0	0	1	0	0	1	0	0	0	********	0	#NULL!	232	0	#NULL!	232	0	232	0	232	2007-11-21	86	46	107
4339	65	1	1	1	0	0	1	0	0	0	1	0	1	3	0	0	1	0	26.0802	1	0	0	1	0	0	0	0	0	0	0	1	0	0	0	********	0	#NULL!	196	0	#NULL!	196	0	196	0	196	2010-11-03	92	40	108
2198	66	1	1	1	0	0	1	0	0	1	0	0	1	3	0	0	1	0	34.209	1	0	1	1	0	0	0	0	0	0	0	1	1	0	0	********	0	#NULL!	1002	0	#NULL!	1002	0	1002	0	1002	2008-12-22	140	61	162
4184	75	1	1	1	0	0	1	0	0	0	0	0	1	1	0	0	0	0	37.815	1	0	0	1	0	0	0	0	0	1	0	1	0	0	0	********	0	#NULL!	561	0	#NULL!	561	0	561	0	561	2009-01-07	44	35	72
4260	78	1	1	1	0	0	0	0	0	0	0	0	2	1	1	0	0	1	25.6732	1	1	0	1	0	0	0	0	1	0	0	1	0	0	0	********	0	#NULL!	336	0	#NULL!	336	0	336	0	336	2009-11-16	73	47	88
3109	66	1	1	1	0	1	1	0	0	1	1	0	2	1	1	0	0	1	32.5964	1	0	0	1	0	0	1	0	1	0	1	0	1	0	0	********	0	#NULL!	501	0	#NULL!	501	0	501	0	501	2009-03-23	81	39	101
32	74	1	1	1	0	0	0	0	0	0	1	0	2	1	1	1	0	1	22.5306	1	1	0	1	0	0	0	0	1	0	0	1	0	0	0	********	0	#NULL!	1268	0	#NULL!	1268	0	1268	0	1268	2007-01-25	105	47	122
4201	52	0	0	1	0	0	0	0	0	1	1	0	2	1	1	1	0	1	30.0793	1	1	0	1	0	0	0	0	1	0	1	1	0	0	0	********	0	#NULL!	748	0	#NULL!	748	0	748	0	748	2009-04-30	48	35	66
2141	69	1	1	1	0	0	1	0	0	0	0	0	1	1	0	0	1	1	23.8144	1	0	0	0	0	0	0	0	1	0	0	0	0	0	0	********	0	#NULL!	984	0	#NULL!	984	1	295	1	295	2008-07-10	63	54	90
4161	73	1	1	1	0	0	0	0	0	0	0	0	2	1	1	0	0	1	32.6172	1	0	0	1	0	0	0	0	1	0	0	1	0	0	0	********	0	#NULL!	1003	0	#NULL!	1003	0	1003	0	1003	2008-09-03	82	54	97
383	67	1	1	1	0	0	1	0	0	0	0	0	2	2	0	0	0	0	26.2375	1	0	0	1	0	1	0	0	1	0	0	1	0	0	0	********	0	#NULL!	773	0	#NULL!	773	0	773	0	773	2008-07-11	86	41	102
2297	63	1	1	1	0	0	1	0	0	0	0	1	1	0	0	0	0	1	26.8612	1	0	0	0	0	0	0	0	0	0	0	0	0	0	0	********	0	#NULL!	322	0	#NULL!	322	0	322	0	322	2010-06-10	127	44	143
4316	55	1	1	1	0	1	1	0	0	1	1	0	2	1	1	1	0	0	25.6749	0	1	0	1	0	0	1	0	0	1	1	1	1	0	0	********	0	#NULL!	286	0	#NULL!	286	0	286	0	286	2010-07-26	45	32	76
4142	42	1	1	1	0	0	0	0	0	0	1	0	2	1	1	0	0	1	27.5433	1	0	0	1	1	0	0	0	1	0	0	1	0	0	0	********	0	#NULL!	1265	0	#NULL!	1265	0	1265	0	1265	2008-06-05	176	47	197
114	82	1	1	1	0	1	1	0	0	0	0	0	1	3	0	0	0	0	25.6055	1	1	0	0	0	0	1	0	1	0	0	1	0	0	0	********	0	#NULL!	1165	0	#NULL!	1165	0	1165	0	1165	2007-07-13	50	35	70
41	74	1	1	1	0	1	1	1	0	0	1	0	1	1	1	1	0	1	30.6425	1	1	0	1	0	0	1	0	0	1	0	1	0	0	0	********	0	#NULL!	1212	0	#NULL!	1212	1	762	1	762	2007-01-29	88	40	126
2316	76	1	1	1	0	0	1	0	0	0	0	0	1	2	1	1	0	1	25.6874	1	0	0	0	0	0	0	0	1	0	0	1	0	0	0	********	0	#NULL!	227	0	#NULL!	227	0	227	0	227	2011-02-14	75	36	95
395	65	1	1	0	0	0	1	1	0	0	0	0	1	1	0	0	0	0	32.716	1	0	1	1	0	0	0	0	1	0	1	1	1	0	0	********	0	#NULL!	819	0	#NULL!	819	0	819	0	819	2008-07-16	45	35	116
222	43	1	1	1	0	0	0	0	0	0	0	0	1	2	0	0	1	1	24.8971	1	1	0	1	0	0	0	0	0	0	0	0	0	0	0	********	0	#NULL!	1065	0	#NULL!	1065	0	1065	0	1065	2007-07-31	107	39	151
2124	74	0	1	0	0	0	1	0	0	0	0	0	1	1	1	1	0	1	34.9636	1	1	0	1	0	0	0	0	1	0	0	1	0	0	0	********	0	#NULL!	765	0	#NULL!	765	0	765	0	765	2008-07-01	131	62	150
4236	83	1	1	1	0	0	1	0	0	0	0	0	2	1	1	0	0	1	25.9375	1	0	0	0	0	0	0	0	1	0	0	1	0	0	0	********	0	#NULL!	600	0	#NULL!	600	0	600	0	600	2009-09-25	84	42	95
4330	80	1	1	1	0	0	1	1	0	0	0	0	1	2	1	1	0	0	26.1207	1	1	0	1	0	0	0	0	1	0	0	1	0	0	0	********	0	#NULL!	236	0	#NULL!	236	0	236	0	236	2010-09-23	48	39	60
4187	76	1	1	1	0	0	1	1	0	0	0	1	1	3	0	0	1	1	27.9662	1	0	0	1	0	0	0	0	0	1	0	0	1	0	0	********	0	#NULL!	896	0	#NULL!	896	1	597	1	597	2009-01-12	134	40	157
4155	71	0	1	1	0	0	1	0	0	0	0	0	1	1	1	0	0	1	31.2889	1	0	0	0	1	0	0	0	1	0	0	1	1	0	0	********	0	#NULL!	1050	0	#NULL!	1050	0	1050	0	1050	2008-07-31	153	57	182
4306	72	1	1	0	0	1	1	0	0	0	0	0	2	2	1	0	0	0	29.5583	1	1	0	1	0	0	0	0	1	0	0	1	0	0	0	********	0	#NULL!	282	0	#NULL!	282	0	282	0	282	2010-07-12	106	61	119
413	76	0	1	0	0	0	1	0	0	0	0	0	2	1	1	1	0	1	23.9334	1	1	0	1	0	0	0	0	1	1	0	1	0	0	0	********	0	#NULL!	1169	0	#NULL!	1169	0	1169	0	1169	2007-03-28	79	43	102
4223	82	0	1	0	0	0	1	0	0	0	0	0	1	1	1	1	0	1	24.1508	1	1	0	1	0	0	0	0	0	1	0	1	0	0	0	********	0	#NULL!	523	0	#NULL!	523	0	523	0	523	2009-06-26	58	47	83
242	80	0	1	0	0	1	1	0	0	0	0	0	1	2	0	1	0	1	32.8824	1	1	0	1	0	0	0	0	0	1	0	1	0	0	0	********	0	#NULL!	1016	0	#NULL!	1016	0	1016	0	1016	2007-09-25	102	76	117
2304	56	1	1	1	0	0	1	0	0	0	0	0	1	0	0	0	0	1	48.4848	1	0	0	1	0	0	0	0	1	0	0	1	1	0	0	********	0	#NULL!	336	0	#NULL!	336	0	336	0	336	2010-05-28	139	42	163
358	61	1	1	0	0	0	1	1	0	0	0	0	1	1	1	0	0	1	27.6095	1	0	0	1	0	0	0	0	0	1	0	1	1	0	0	********	0	#NULL!	1197	0	#NULL!	1197	0	1197	0	1197	2008-02-18	71	41	106
115	64	1	1	1	0	0	0	0	0	0	1	0	2	1	1	1	0	1	28.089	1	1	0	1	0	0	0	0	1	0	0	1	0	0	0	********	0	#NULL!	1251	0	#NULL!	1251	0	1251	0	1251	2007-07-13	74	37	95
2113	41	1	1	1	1	1	0	0	0	1	1	0	2	1	1	1	0	0	26.1224	1	1	0	1	0	0	1	0	0	0	0	1	1	0	0	********	0	#NULL!	811	0	#NULL!	811	0	811	0	811	2008-05-14	105	35	143
4298	85	0	1	0	0	0	1	0	0	0	0	0	2	1	1	0	0	1	27.993	1	1	0	1	0	0	0	0	1	0	0	1	0	0	0	********	0	#NULL!	359	0	#NULL!	359	0	359	0	359	2010-06-09	51	49	64
3123	63	1	1	1	0	0	1	0	0	0	0	0	1	1	1	1	0	1	25.2363	1	1	0	1	0	0	0	0	1	0	0	1	0	0	0	********	0	#NULL!	480	0	#NULL!	480	0	480	0	480	2009-04-03	84	39	96
4285	82	1	1	1	0	0	0	0	0	0	0	1	2	2	1	0	0	0	34.6148	1	1	1	1	0	0	0	0	1	0	0	1	1	0	0	********	0	#NULL!	279	0	#NULL!	279	1	148	1	148	2010-04-20	64	35	83
120	72	1	1	1	0	0	1	0	0	0	0	0	2	1	1	0	0	0	25.9909	1	1	0	1	0	0	0	0	1	0	0	0	0	0	0	********	0	#NULL!	1185	0	#NULL!	1185	0	1185	0	1185	2007-07-11	66	44	82
2182	82	0	1	0	0	0	1	0	0	0	0	0	1	#NULL!	0	0	0	#NULL!	21.2279	1	0	0	0	0	0	0	0	1	0	0	1	0	0	0	********	0	#NULL!	688	0	#NULL!	688	0	688	0	688	2008-11-18	128	49	146
4179	50	1	1	1	0	0	0	0	0	1	1	0	2	2	1	1	0	1	20.7285	1	1	0	1	0	0	0	0	1	0	1	1	0	0	0	********	0	#NULL!	741	0	#NULL!	741	0	741	0	741	2008-12-03	59	31	89
2243	64	1	1	1	0	1	1	0	0	1	1	0	1	3	0	0	1	0	23.8754	1	0	1	1	0	0	1	0	1	0	0	1	1	0	0	********	0	#NULL!	509	0	#NULL!	509	0	509	0	509	2009-07-02	106	39	135
451	79	0	1	0	0	1	1	0	0	0	0	0	2	2	1	1	0	0	25.0376	1	1	0	1	0	0	1	0	1	0	0	1	1	0	0	********	0	#NULL!	1418	0	#NULL!	1418	0	1418	0	1418	2007-06-01	45	39	69
283	75	0	1	0	0	0	1	0	0	0	0	0	2	2	0	0	0	0	23.9334	1	0	0	1	0	0	0	0	0	0	0	1	0	0	0	********	0	#NULL!	962	0	#NULL!	962	0	962	0	962	2008-02-04	67	75	83
352	77	0	1	0	0	1	0	0	0	0	0	0	1	3	1	1	0	0	26.4453	1	1	0	1	0	0	1	0	0	0	0	1	0	0	0	********	0	#NULL!	872	0	#NULL!	872	0	872	0	872	2008-01-28	52	45	76
314	57	1	1	1	0	1	1	1	0	0	0	0	1	2	1	1	0	1	32.112	1	1	0	1	1	0	1	0	1	0	0	1	0	0	0	********	0	#NULL!	1380	0	#NULL!	1380	0	1380	0	1380	2007-04-04	71	40	82
310	58	1	1	1	0	1	1	0	0	0	0	0	1	3	0	0	1	0	24.4352	1	0	0	0	1	1	1	0	0	0	0	1	0	0	0	********	0	#NULL!	1405	0	#NULL!	1405	0	1405	0	1405	2007-03-22	117	37	171
2254	62	1	1	1	0	0	0	0	0	1	1	0	2	1	1	1	0	1	27.0993	1	1	0	0	0	0	0	0	0	0	0	1	0	0	0	********	0	#NULL!	443	0	#NULL!	443	0	443	0	443	2009-09-07	126	51	145
2221	60	1	1	1	0	0	1	0	0	0	0	0	1	1	1	1	0	1	27.6817	1	1	0	1	0	0	0	0	1	0	0	1	0	0	0	********	0	#NULL!	524	0	#NULL!	524	0	524	0	524	2009-06-03	67	38	89
12	40	1	1	1	0	1	1	0	0	0	0	0	2	2	1	1	0	0	23.4568	1	0	0	1	0	0	0	0	1	0	0	1	0	0	0	********	0	#NULL!	1583	0	#NULL!	1583	0	1583	0	1583	2007-01-25	83	44	122
2115	74	0	1	0	0	0	1	0	0	0	0	0	1	0	0	0	0	1	24.6097	0	0	1	1	0	0	0	0	0	0	0	1	0	0	0	********	0	#NULL!	813	0	#NULL!	813	0	813	0	813	2008-05-12	99	46	134
4196	79	1	1	0	0	0	1	0	0	0	0	0	1	2	1	0	0	0	26.6065	1	1	0	1	0	0	0	0	1	0	0	1	1	0	0	********	0	#NULL!	659	0	#NULL!	659	0	659	0	659	2009-03-30	175	46	222
368	69	1	1	1	0	1	1	0	0	0	0	1	1	2	1	1	0	1	27.3438	1	1	0	0	0	0	0	0	0	0	0	1	0	0	0	********	0	#NULL!	976	0	#NULL!	976	0	976	0	976	2008-02-13	77	45	98
2169	72	0	1	0	0	1	1	0	0	0	0	0	1	0	0	0	0	1	40.999	1	0	0	1	0	0	0	1	1	0	0	0	0	0	0	********	0	#NULL!	341	0	#NULL!	341	0	341	0	341	2008-09-25	191	71	220
36	73	0	1	0	0	0	0	1	0	0	0	0	2	#NULL!	0	0	0	#NULL!	21.3333	0	1	0	1	0	0	0	0	1	0	0	1	0	0	0	********	0	#NULL!	1236	0	#NULL!	1236	0	1236	0	1236	2007-02-26	125	59	144
4300	67	1	1	1	0	0	1	0	0	0	0	0	1	2	1	1	0	0	28.7197	1	1	0	1	0	0	0	0	0	1	0	1	1	0	0	********	0	#NULL!	319	0	#NULL!	319	0	319	0	319	2010-06-11	54	46	83
4198	73	1	1	1	0	0	1	0	0	0	0	1	1	1	0	0	0	0	31.4819	1	0	1	1	0	1	0	0	1	0	0	1	0	0	0	********	0	#NULL!	819	0	#NULL!	819	0	819	0	819	2009-03-30	110	46	149
240	57	1	1	1	0	1	1	0	0	0	0	0	1	2	1	1	0	0	29.8877	1	1	0	1	0	0	0	1	1	0	0	0	1	0	0	********	0	#NULL!	1241	0	#NULL!	1241	0	1241	0	1241	2007-09-10	60	30	98
4169	70	1	1	1	0	0	1	0	0	0	0	0	1	1	1	1	0	1	23.4602	1	1	0	1	0	0	0	0	1	0	0	0	0	0	0	********	0	#NULL!	622	0	#NULL!	622	0	622	0	622	2008-11-04	186	69	214
2159	55	1	1	1	0	0	1	0	1	0	1	0	2	2	0	0	1	0	20.6174	0	1	0	1	0	0	0	0	0	0	0	1	0	0	0	********	0	#NULL!	729	0	#NULL!	729	0	729	0	729	2008-09-17	108	37	141
4181	82	0	1	0	0	1	0	1	0	1	0	0	2	1	1	0	0	1	42.1656	1	1	0	1	0	0	0	0	0	1	0	1	0	0	0	********	0	#NULL!	788	0	#NULL!	788	0	788	0	788	2009-01-12	58	27	72
354	59	1	1	0	0	0	1	0	0	1	0	0	1	2	1	0	0	0	38.2812	1	1	0	1	0	0	0	0	1	0	1	1	0	0	0	********	0	#NULL!	1117	0	#NULL!	1117	0	1117	0	1117	2007-11-26	86	42	99
4114	74	1	1	0	0	0	1	1	0	0	0	0	2	1	1	0	0	0	29.5457	1	0	1	0	0	0	0	0	1	0	0	1	1	0	0	********	0	#NULL!	962	0	#NULL!	962	0	962	0	962	2008-03-04	96	32	128
410	65	0	1	0	0	0	1	0	0	0	0	0	1	0	0	0	0	1	19.0965	1	0	0	1	0	0	0	0	0	1	0	0	1	0	0	********	0	#NULL!	1383	0	#NULL!	1383	0	1383	0	1383	2007-02-01	63	59	77
3125	76	1	1	1	0	1	1	0	0	0	0	0	2	1	1	1	0	0	27.4348	0	0	0	0	0	0	0	0	0	0	0	0	1	0	0	********	0	#NULL!	374	0	#NULL!	374	0	374	0	374	2009-07-07	154	54	229
162	63	1	1	1	0	0	1	0	0	0	0	1	2	2	1	0	0	0	34.2857	0	1	0	1	0	0	0	0	1	0	0	1	0	0	0	********	0	#NULL!	925	0	#NULL!	925	0	925	0	925	2008-11-24	68	36	79
4191	64	1	1	1	0	0	1	0	0	1	0	0	2	1	1	0	0	1	24.8061	1	1	0	1	0	0	0	0	1	0	1	1	0	0	0	********	0	#NULL!	724	0	#NULL!	724	0	724	0	724	2009-02-23	59	40	89
4160	51	1	1	1	0	1	0	0	0	0	0	0	2	1	1	0	0	1	32.3096	1	0	0	1	0	0	0	1	1	0	0	1	0	0	0	********	0	#NULL!	628	0	#NULL!	628	0	628	0	628	2008-10-16	49	34	62
2130	51	1	1	1	0	0	0	0	0	0	1	0	2	1	1	1	0	1	28.9062	1	1	0	1	0	0	0	0	1	0	0	1	0	0	0	********	0	#NULL!	762	0	#NULL!	762	0	762	0	762	2008-07-04	85	47	108
2181	57	1	1	1	0	0	1	0	0	0	1	0	1	2	0	0	0	0	27.5482	1	1	0	1	0	0	0	0	1	0	0	1	0	0	0	********	0	#NULL!	689	0	#NULL!	689	0	689	0	689	2008-11-17	103	33	141
2197	61	1	1	1	0	0	1	0	0	0	0	0	1	1	1	0	0	0	28.1969	1	1	0	1	0	0	0	0	1	0	0	1	0	0	0	********	0	#NULL!	667	0	#NULL!	667	0	667	0	667	2008-12-16	67	40	83
4153	84	0	1	0	0	1	1	0	0	0	0	0	1	2	1	0	0	0	19.5312	1	0	0	1	0	0	1	0	1	0	0	1	0	0	0	********	0	#NULL!	1014	0	#NULL!	1014	0	1014	0	1014	2008-07-29	61	42	84
2231	56	1	1	1	0	0	1	0	0	0	0	0	2	0	0	0	0	1	22.3094	1	1	0	1	0	0	0	0	1	0	0	1	0	0	0	********	0	#NULL!	522	0	#NULL!	522	0	522	0	522	2009-06-12	102	46	123
4239	74	0	1	0	0	1	1	0	0	0	0	0	1	2	0	0	1	0	24.5404	1	0	0	1	0	0	1	0	1	0	0	1	0	0	0	********	0	#NULL!	229	0	#NULL!	229	0	229	0	229	2009-09-09	105	51	126
462	67	0	1	0	0	0	1	0	0	0	0	0	1	1	0	0	0	0	24.8195	1	0	0	1	0	0	0	0	0	0	0	1	0	0	0	********	0	#NULL!	1094	0	#NULL!	1094	0	1094	0	1094	2007-06-28	89	56	115
2165	61	1	1	1	0	0	1	0	0	0	0	0	1	3	1	1	0	1	23.2072	1	1	0	1	0	0	0	0	0	0	0	1	0	0	0	********	0	#NULL!	736	0	#NULL!	736	0	736	0	736	2008-09-15	88	58	99
2227	57	1	1	1	0	1	1	0	0	0	0	0	2	1	1	1	0	1	32.1799	1	0	0	1	0	0	0	0	0	0	0	1	1	0	0	********	0	#NULL!	160	0	#NULL!	160	0	160	0	160	2010-11-17	82	40	121
329	46	1	1	1	1	0	1	0	0	0	0	0	2	3	0	0	1	1	27.0169	1	0	0	1	0	0	0	0	0	0	0	1	0	0	0	********	0	#NULL!	1307	0	#NULL!	1307	0	1307	0	1307	2007-06-28	102	37	115
231	56	1	1	1	0	0	0	0	0	1	1	0	2	1	0	0	0	0	26.1012	0	0	1	1	0	0	0	0	1	0	0	1	1	0	0	********	0	#NULL!	1086	0	#NULL!	1086	0	1086	0	1086	2007-07-16	63	33	92
4178	80	1	1	0	0	0	1	0	0	0	0	0	2	2	1	1	0	0	24	1	1	0	1	0	0	0	0	1	0	0	1	0	0	0	********	0	#NULL!	589	0	#NULL!	589	0	589	0	589	2008-11-26	57	41	68
2282	67	1	1	1	0	1	1	0	0	0	0	0	1	1	1	1	0	1	32.45	1	0	1	1	0	0	1	1	0	0	0	0	0	0	0	********	0	#NULL!	440	0	#NULL!	440	0	440	0	440	2009-12-10	61	34	80
4276	57	0	1	1	0	0	1	0	0	0	0	0	1	2	1	1	0	1	43.6016	1	1	0	1	0	0	0	0	1	0	0	1	1	0	0	********	0	#NULL!	275	0	#NULL!	275	0	275	0	275	2010-02-01	145	82	174
4203	73	1	1	1	0	0	1	0	0	0	0	0	2	2	1	0	0	0	27.5019	0	1	0	1	0	0	0	0	0	1	0	0	0	0	0	********	0	#NULL!	746	0	#NULL!	746	0	746	0	746	2009-05-22	78	38	98
234	69	0	1	0	0	0	1	0	0	0	0	0	1	1	1	0	0	0	29.3848	1	1	0	1	0	0	0	0	1	0	0	1	0	0	0	********	0	#NULL!	1075	0	#NULL!	1075	0	1075	0	1075	2007-07-27	81	47	105
345	49	0	1	1	0	0	1	0	0	0	0	0	1	0	0	0	0	1	29.3724	1	0	0	1	0	0	0	0	1	0	0	0	0	0	0	********	0	#NULL!	1260	0	#NULL!	1260	0	1260	0	1260	2007-09-14	99	48	157
4167	72	1	1	1	0	1	1	0	0	0	0	0	1	3	1	1	0	1	23.4586	1	1	0	1	0	1	0	0	1	0	0	0	0	0	0	********	0	#NULL!	659	0	#NULL!	659	0	659	0	659	2008-09-15	68	41	88
228	60	0	1	0	0	1	1	0	0	0	0	0	1	0	0	0	0	1	38.4766	1	0	0	1	0	0	1	0	1	0	0	1	0	0	0	********	0	#NULL!	1092	0	#NULL!	1092	0	1092	0	1092	2007-07-05	60	38	72
4332	83	0	1	0	0	0	0	0	0	0	0	0	2	1	1	1	0	1	28.1666	1	1	0	1	0	1	0	0	1	0	0	1	0	0	0	********	0	#NULL!	218	0	#NULL!	218	0	218	0	218	2010-10-13	81	43	93
2284	65	1	1	1	0	1	1	0	0	0	0	0	2	2	1	1	0	0	22.8516	1	1	0	1	0	0	0	0	0	0	1	0	0	0	0	********	0	#NULL!	383	0	#NULL!	383	0	383	0	383	2009-12-04	81	46	104
4209	69	0	1	0	0	0	1	0	0	0	1	0	2	2	1	1	0	1	24.9425	1	1	0	1	0	0	0	0	1	1	0	0	0	0	0	********	0	#NULL!	648	0	#NULL!	648	0	648	0	648	2009-06-08	104	52	113
2296	56	0	1	0	0	0	1	0	0	0	0	0	2	2	1	1	0	1	22.8516	1	1	0	1	0	0	0	0	1	0	0	1	0	0	0	********	0	#NULL!	290	0	#NULL!	290	0	290	0	290	2010-03-12	83	33	99
4243	67	1	1	0	0	0	1	0	0	0	1	0	2	2	1	1	0	0	22.5895	1	1	0	1	0	0	0	0	1	0	0	1	0	0	0	********	0	#NULL!	194	0	#NULL!	194	0	194	0	194	2009-09-23	84	35	98
4342	72	1	1	1	0	0	1	0	0	0	0	0	1	1	1	1	0	1	22.0522	1	1	0	1	0	0	0	0	1	0	0	1	0	0	0	********	0	#NULL!	197	0	#NULL!	197	0	197	0	197	2010-11-02	48	64	65
2286	70	0	1	0	0	0	1	0	0	0	0	0	2	1	1	1	0	1	25.1039	1	1	0	1	0	0	0	0	0	0	0	1	0	0	0	********	0	#NULL!	304	0	#NULL!	304	0	304	0	304	2010-02-22	104	62	128
131	81	1	1	1	0	0	0	0	0	0	0	0	2	1	1	0	0	1	30.2222	1	1	0	1	0	0	0	0	1	0	0	1	0	0	0	********	0	#NULL!	1210	0	#NULL!	1210	0	1210	0	1210	2007-10-26	70	42	94
2104	69	1	1	0	0	1	1	0	1	0	0	0	1	1	1	1	0	1	28.3039	1	1	0	1	1	0	1	1	1	0	0	1	0	0	0	********	0	#NULL!	815	0	#NULL!	815	0	815	0	815	2008-05-05	74	37	87
11	67	1	1	1	0	0	1	0	0	0	0	1	2	1	1	0	0	1	28.125	1	0	0	1	0	0	0	0	1	0	0	0	1	0	0	********	0	#NULL!	1414	0	#NULL!	1414	0	1414	0	1414	2007-01-25	75	39	101
2101	78	0	1	0	0	0	1	0	0	0	0	0	1	2	1	1	0	0	32.431	1	1	0	1	0	0	0	0	0	0	0	1	0	0	0	********	0	#NULL!	812	0	#NULL!	812	0	812	0	812	2008-05-07	90	52	121
391	75	1	1	1	0	0	1	0	0	0	0	0	1	1	1	0	0	1	35.0556	1	0	0	0	0	0	0	0	0	0	0	0	0	0	0	********	0	#NULL!	783	0	#NULL!	783	0	783	0	783	2008-08-21	106	45	118
2244	48	1	1	1	0	0	0	0	0	0	0	0	2	2	1	1	0	1	29.4078	1	1	0	1	0	0	0	0	0	0	0	1	0	0	0	********	0	#NULL!	491	0	#NULL!	491	0	491	0	491	2009-07-20	70	35	93
4261	73	1	1	1	0	0	1	0	0	0	0	1	2	1	1	0	0	1	28.2822	1	1	0	1	0	0	0	0	1	0	0	0	0	0	0	********	0	#NULL!	194	0	#NULL!	194	0	194	0	194	2009-12-04	57	43	77
4220	75	1	1	0	0	0	0	0	0	0	0	0	1	1	1	0	0	1	30.9245	1	1	0	1	0	0	0	0	0	1	0	0	1	0	0	********	0	#NULL!	606	0	#NULL!	606	0	606	0	606	2009-06-19	64	56	75
4168	45	0	0	1	0	0	0	0	0	0	0	0	1	1	1	0	0	1	26.1066	1	1	0	1	0	1	0	0	0	0	0	1	0	0	0	********	0	#NULL!	484	0	#NULL!	484	0	484	0	484	2008-11-17	76	48	92
489	51	1	0	1	0	0	1	0	0	0	1	0	2	3	1	1	0	0	23.7649	1	1	0	1	0	0	0	0	1	0	0	1	1	0	0	********	0	#NULL!	1337	0	#NULL!	1337	0	1337	0	1337	2007-09-13	32	24	79
2228	60	1	1	1	0	0	1	0	0	0	0	0	2	2	1	1	0	1	22.0932	1	1	0	1	0	0	0	0	1	0	0	1	0	0	0	********	0	#NULL!	521	0	#NULL!	521	0	521	0	521	2009-06-08	111	42	131
2238	84	0	1	0	0	0	1	0	0	0	0	0	1	#NULL!	0	0	0	#NULL!	23.5556	1	1	0	0	0	0	0	0	0	0	0	1	1	0	0	********	0	#NULL!	504	0	#NULL!	504	0	504	0	504	2009-07-01	118	50	144
4175	53	1	1	1	0	1	1	0	0	0	0	0	2	2	1	1	0	0	28.2776	1	1	0	1	0	1	1	1	0	1	1	1	1	0	0	********	0	#NULL!	620	0	#NULL!	620	0	620	0	620	2008-10-24	91	37	142
2152	60	1	1	1	0	0	0	0	0	0	0	0	1	2	0	0	1	0	37.6953	1	0	0	1	0	0	0	0	1	0	0	0	0	0	0	********	0	#NULL!	703	0	#NULL!	703	0	703	0	703	2008-10-13	85	43	111
167	39	1	1	1	0	0	0	0	0	0	0	0	2	1	1	0	0	1	#NULL!	1	0	0	1	0	0	0	0	1	0	0	0	0	0	0	********	0	#NULL!	511	0	#NULL!	511	0	511	0	511	2010-09-30	84	43	103
157	76	1	1	1	0	0	1	0	0	1	1	0	1	2	1	0	0	0	#NULL!	1	1	0	1	0	0	0	0	1	0	0	1	0	0	0	********	0	#NULL!	1226	0	#NULL!	1226	0	1226	0	1226	2008-02-05	81	43	100
4262	62	1	1	1	0	0	1	0	0	0	0	0	1	3	1	0	0	0	32.3685	1	1	0	1	0	1	0	0	0	1	0	1	0	0	0	********	0	#NULL!	585	0	#NULL!	585	0	585	0	585	2009-11-16	95	46	146
292	66	0	1	0	0	0	1	0	0	0	0	0	1	1	1	1	0	1	25.7812	1	1	0	0	0	0	0	0	1	0	0	1	0	0	0	********	0	#NULL!	1182	0	#NULL!	1182	0	1182	0	1182	2008-02-08	98	50	122
474	55	1	1	1	0	0	1	0	0	1	1	0	2	1	1	0	0	1	27.5391	1	0	0	1	0	0	0	0	0	1	1	1	0	0	0	********	0	#NULL!	1152	0	#NULL!	1152	0	1152	0	1152	2007-08-02	78	35	102
484	74	0	1	0	0	0	1	0	0	0	0	0	2	3	1	0	0	0	33.8143	0	1	0	1	0	0	0	0	1	0	0	1	0	0	0	********	0	#NULL!	1394	0	#NULL!	1394	0	1394	0	1394	2007-08-22	59	37	95
348	74	1	1	0	0	0	1	0	0	0	0	0	1	3	0	0	1	0	28.5156	1	0	0	1	0	0	0	0	1	0	0	1	0	0	0	********	0	#NULL!	1244	0	#NULL!	1244	0	1244	0	1244	2007-10-18	70	49	99
4165	81	0	1	0	0	0	1	0	0	0	0	0	1	2	1	1	0	0	34.516	0	1	0	1	1	0	0	0	0	1	0	0	1	0	0	********	0	#NULL!	932	0	#NULL!	932	0	932	0	932	2008-09-11	158	54	200
458	77	1	1	1	0	0	0	0	0	0	0	0	1	2	1	1	0	1	24.2568	1	1	0	1	0	0	0	0	0	1	0	1	0	0	0	********	0	#NULL!	1279	0	#NULL!	1279	0	1279	0	1279	2007-06-15	74	46	88
366	61	1	1	1	0	1	1	0	0	0	1	0	2	2	1	1	0	0	32.716	1	1	0	1	0	0	1	0	0	1	0	1	0	0	0	********	0	#NULL!	976	0	#NULL!	976	0	976	0	976	2008-03-18	76	30	112
338	62	1	1	1	0	0	0	0	0	0	0	0	1	1	1	0	0	1	32.8125	1	0	0	0	0	0	0	0	0	0	0	1	0	0	0	********	0	#NULL!	1215	0	#NULL!	1215	0	1215	0	1215	2007-10-11	95	53	118
4269	48	1	1	1	0	0	1	0	0	0	0	0	2	1	1	0	0	1	23.8087	1	1	0	1	0	0	0	0	1	0	0	0	0	0	0	********	0	#NULL!	539	0	#NULL!	539	0	539	0	539	2009-12-28	61	49	74
2168	56	1	1	1	0	0	0	0	0	0	0	0	2	1	1	1	0	1	27.0416	1	1	0	1	0	0	0	0	1	0	0	1	0	0	0	********	0	#NULL!	727	0	#NULL!	727	0	727	0	727	2008-09-24	114	41	146
273	85	0	1	0	0	0	1	0	0	0	0	0	1	#NULL!	0	0	0	#NULL!	#NULL!	0	0	0	1	0	1	0	0	0	0	0	1	0	0	0	********	0	#NULL!	954	0	#NULL!	954	0	954	0	954	2007-12-11	57	38	124
4194	60	1	1	1	0	0	1	0	0	0	0	0	2	1	1	1	0	1	32.8163	1	1	0	1	0	0	0	0	1	0	0	1	0	0	0	********	0	#NULL!	510	0	#NULL!	510	0	510	0	510	2009-03-18	62	39	88
372	59	1	1	1	0	0	0	0	0	0	1	0	2	3	1	0	0	0	25.7117	1	0	0	1	0	0	0	0	0	1	0	1	0	0	0	********	0	#NULL!	903	0	#NULL!	903	0	903	0	903	2008-03-06	57	27	82
4156	75	1	1	1	0	0	1	0	0	0	0	0	2	1	1	1	0	1	25.6747	1	1	0	1	0	0	0	0	1	0	0	1	0	0	0	********	0	#NULL!	1121	0	#NULL!	1121	0	1121	0	1121	2008-10-15	100	43	115
4113	78	0	1	0	0	0	0	0	0	0	1	0	2	2	1	1	0	0	25.8054	1	1	0	1	0	0	0	0	1	0	1	1	1	0	0	********	0	#NULL!	899	0	#NULL!	899	0	899	0	899	2007-12-14	66	39	102
2302	63	1	1	1	0	1	1	0	0	1	0	0	1	1	1	1	0	1	34.5405	1	1	0	1	0	0	1	1	0	0	1	0	1	0	0	********	0	#NULL!	216	0	#NULL!	216	0	216	0	216	2010-05-27	75	32	86
2294	50	1	1	1	0	0	0	0	0	0	1	0	2	1	1	0	0	1	28.578	1	1	0	1	0	0	0	0	1	0	0	1	0	0	0	********	0	#NULL!	300	0	#NULL!	300	0	300	0	300	2010-03-02	86	33	110
444	74	1	1	0	0	1	1	0	0	0	0	0	2	2	1	1	0	0	35.2653	1	1	0	1	0	0	1	0	0	0	0	1	0	0	0	********	0	#NULL!	1099	0	#NULL!	1099	0	1099	0	1099	2007-08-21	75	34	91
4211	75	1	1	0	0	1	1	0	0	0	0	0	1	2	0	0	1	0	33.8883	1	1	0	1	0	0	0	0	0	1	0	1	1	0	0	********	0	#NULL!	652	0	#NULL!	652	0	652	0	652	2009-05-26	71	26	101
2240	55	1	1	0	0	0	0	0	0	0	0	0	2	2	1	1	0	0	27.2173	1	1	0	1	0	0	0	0	1	0	0	1	0	0	0	********	0	#NULL!	453	0	#NULL!	453	0	453	0	453	2009-08-21	103	52	119
258	41	1	1	1	1	0	1	0	0	0	0	0	1	#NULL!	0	0	0	#NULL!	31.1951	1	0	0	1	0	1	0	0	1	0	0	1	0	0	0	********	0	#NULL!	1187	0	#NULL!	1187	0	1187	0	1187	2007-11-09	65	35	130
452	78	1	1	1	0	0	0	1	0	0	0	0	1	1	1	0	0	1	24.2639	1	1	0	1	0	0	0	0	1	0	0	1	0	0	0	********	0	#NULL!	1106	0	#NULL!	1106	0	1106	0	1106	2007-06-13	90	35	111
24	65	1	1	1	0	1	1	0	0	0	0	0	2	2	0	0	1	0	25.7778	1	0	0	1	1	0	1	0	1	0	0	0	0	0	0	********	0	#NULL!	1174	0	#NULL!	1174	0	1174	0	1174	2007-04-12	89	47	118
2131	47	1	1	1	0	0	0	0	0	0	0	0	2	1	1	0	0	1	26.5285	1	1	0	1	0	0	0	0	1	0	0	1	0	0	0	********	0	#NULL!	783	0	#NULL!	783	0	783	0	783	2008-06-18	88	57	103
2195	58	0	1	1	0	0	1	0	0	0	1	0	2	1	1	1	0	0	24.3865	1	1	0	1	0	0	0	0	1	0	0	1	0	0	0	********	0	#NULL!	660	0	#NULL!	660	0	660	0	660	2008-12-23	103	57	119
2134	67	1	1	1	0	0	0	0	0	0	0	0	2	1	1	0	0	1	32.2708	1	1	0	1	0	0	0	0	0	0	0	1	0	0	0	********	0	#NULL!	774	0	#NULL!	774	0	774	0	774	2008-06-27	68	40	81
2255	65	1	1	1	0	0	0	0	0	0	0	0	2	2	1	0	0	1	23.7118	1	1	0	1	0	0	0	0	1	0	0	0	0	0	0	********	0	#NULL!	419	0	#NULL!	419	0	419	0	419	2009-10-01	91	46	109
138	83	0	1	0	0	0	1	0	0	0	0	1	1	#NULL!	0	0	0	#NULL!	#NULL!	1	0	0	0	0	0	0	0	0	0	0	1	1	0	0	********	0	#NULL!	1249	0	#NULL!	1249	0	1249	0	1249	2007-12-04	84	50	100
2212	56	1	1	1	0	0	1	0	0	0	0	0	1	3	0	0	1	1	22.5309	1	0	0	1	0	0	0	0	1	0	0	0	1	0	0	********	0	#NULL!	550	0	#NULL!	550	0	550	0	550	2009-04-03	67	66	89
4251	75	1	1	1	0	0	0	0	0	0	0	0	1	1	1	1	0	1	27.4901	1	1	1	1	0	0	0	0	1	0	0	1	0	0	0	********	0	#NULL!	602	0	#NULL!	602	0	602	0	602	2009-10-27	102	42	129
2237	69	0	1	0	0	0	1	0	0	0	0	0	1	2	0	0	1	1	29.3848	1	0	0	1	0	0	0	0	0	0	0	1	0	0	0	********	0	#NULL!	510	0	#NULL!	510	0	510	0	510	2009-07-01	103	47	136
2167	77	1	1	0	0	0	1	0	0	0	0	0	1	#NULL!	0	0	0	#NULL!	25.5859	1	1	0	1	0	0	0	0	0	0	0	0	1	0	0	********	0	#NULL!	727	0	#NULL!	727	0	727	0	727	2008-09-24	113	63	126
2175	65	1	1	1	0	0	1	0	0	0	0	0	2	3	1	0	0	0	24.5065	1	1	0	1	0	0	0	0	1	0	0	1	1	0	0	********	0	#NULL!	713	0	#NULL!	713	0	713	0	713	2008-10-15	111	43	171
351	46	0	1	0	0	0	1	0	0	0	0	0	1	1	0	0	0	0	31.25	1	1	0	1	0	0	0	0	1	0	0	1	0	0	0	********	0	#NULL!	1120	0	#NULL!	1120	0	1120	0	1120	2007-11-26	82	41	106
337	53	1	1	1	0	0	1	0	0	0	0	0	1	1	1	0	0	0	24.6755	0	1	0	1	0	0	0	0	0	1	0	1	0	0	0	********	0	#NULL!	1207	0	#NULL!	1207	0	1207	0	1207	2007-10-19	86	47	103
386	55	1	1	1	0	0	0	0	0	0	0	0	2	0	0	0	0	1	30.3673	1	0	0	1	0	0	0	0	1	0	0	1	0	0	0	********	0	#NULL!	813	0	#NULL!	813	0	813	0	813	2008-06-02	93	39	108
4315	71	0	1	0	0	0	1	0	0	0	0	0	2	1	1	1	0	1	33.3095	1	1	0	1	0	1	0	0	0	0	0	1	0	0	0	********	0	#NULL!	289	0	#NULL!	289	0	289	0	289	2010-07-23	61	40	73
363	37	1	1	0	0	0	0	0	0	0	1	0	2	1	1	1	0	1	22.9819	1	1	0	0	1	1	0	0	0	1	0	1	0	0	0	********	0	#NULL!	1011	0	#NULL!	1011	0	1011	0	1011	2008-02-15	89	43	107
2250	50	0	1	1	0	1	0	0	0	0	1	0	1	1	1	1	0	1	28.4444	1	0	0	1	0	0	0	1	1	0	0	1	0	0	0	********	0	#NULL!	314	0	#NULL!	314	0	314	0	314	2010-11-26	61	41	78
469	81	0	1	0	0	0	1	0	0	0	0	0	1	3	0	0	1	1	29.2	1	0	0	1	0	0	0	0	0	0	1	1	0	0	0	********	0	#NULL!	1381	0	#NULL!	1381	0	1381	0	1381	2007-09-10	116	45	142
4138	58	1	1	1	0	0	1	0	0	0	1	0	2	1	1	0	0	1	30.303	1	0	0	1	0	0	0	0	1	0	0	0	0	0	0	********	0	#NULL!	752	0	#NULL!	752	0	752	0	752	2008-05-26	55	48	77
2274	51	1	1	1	1	1	1	0	0	0	0	0	1	1	1	1	0	1	26.8136	1	1	0	0	0	0	1	1	1	0	0	0	0	0	0	********	0	#NULL!	419	0	#NULL!	419	0	419	0	419	2009-10-14	65	30	94
47	87	1	1	1	0	0	0	0	0	0	0	0	2	2	1	1	0	0	27.5391	0	1	1	1	0	0	0	0	1	0	0	0	0	0	0	********	0	#NULL!	1213	0	#NULL!	1213	0	1213	0	1213	2007-02-12	92	41	125
2170	81	0	1	0	0	1	1	0	0	0	0	0	1	#NULL!	0	0	0	#NULL!	27.5312	1	1	0	1	0	0	1	0	0	0	0	0	0	0	0	********	0	#NULL!	733	0	#NULL!	733	0	733	0	733	2008-09-25	65	37	99
332	72	1	1	1	0	0	1	0	0	0	0	0	1	3	1	0	0	0	26.919	1	1	0	1	0	0	0	0	1	0	0	1	0	0	0	********	0	#NULL!	1311	0	#NULL!	1311	0	1311	0	1311	2007-07-03	106	42	153
2235	73	1	#NULL!	1	0	0	1	0	0	0	0	0	1	3	0	0	1	0	26.5338	1	0	0	1	0	0	0	0	0	0	0	1	0	0	0	********	0	#NULL!	449	0	#NULL!	449	0	449	0	449	2009-08-24	92	60	116
4292	78	1	1	1	0	0	1	0	0	0	0	0	1	1	1	1	0	1	28.9341	1	1	0	1	0	0	0	0	1	0	0	1	1	0	0	********	0	#NULL!	350	0	#NULL!	350	0	350	0	350	2010-05-20	50	52	68
4127	73	1	1	1	0	0	0	0	0	0	0	0	1	1	1	0	0	1	26.6953	1	0	0	1	0	0	0	0	0	1	0	1	0	0	0	********	0	#NULL!	1163	0	#NULL!	1163	0	1163	0	1163	2008-03-17	93	46	111
336	57	1	1	1	0	0	1	0	0	0	0	0	1	2	1	0	0	0	26.1719	1	0	0	1	0	0	0	0	0	1	0	1	0	0	0	********	0	#NULL!	1250	0	#NULL!	1250	0	1250	0	1250	2007-09-13	66	30	122
4312	81	0	1	0	0	0	1	0	0	0	1	0	2	0	0	0	0	1	28.5156	1	0	1	1	0	0	0	0	1	0	0	0	0	0	0	********	0	#NULL!	286	0	#NULL!	286	0	286	0	286	2010-07-26	50	46	64
417	80	1	1	1	0	0	1	0	0	0	0	0	1	1	1	1	0	1	27.5391	1	1	0	1	0	0	0	0	1	0	0	1	1	0	0	********	0	#NULL!	1176	0	#NULL!	1176	0	1176	0	1176	2007-03-22	71	39	89
492	63	1	1	1	0	0	1	0	0	0	0	0	2	3	1	1	0	0	33.6328	1	1	0	1	0	0	0	0	1	0	0	1	0	0	0	********	0	#NULL!	1114	0	#NULL!	1114	0	1114	0	1114	2007-09-19	98	47	121
319	58	1	1	0	0	0	1	0	0	0	0	0	2	0	0	0	0	1	24.1672	1	0	0	1	0	0	0	0	1	0	0	1	0	0	0	********	0	#NULL!	1365	0	#NULL!	1365	0	1365	0	1365	2007-04-19	77	48	102
339	75	0	1	0	0	0	1	0	0	0	0	0	2	1	0	0	0	0	32.4661	1	0	0	1	0	0	0	0	0	1	0	1	0	0	0	********	0	#NULL!	1237	0	#NULL!	1237	0	1237	0	1237	2007-09-19	70	45	97
3121	58	1	1	0	0	0	0	0	0	1	0	0	2	1	1	1	0	1	29.0698	1	1	0	1	0	0	0	0	0	0	0	1	0	0	0	********	0	#NULL!	480	0	#NULL!	480	0	480	0	480	2009-04-03	95	43	111
346	60	1	1	1	0	1	1	0	0	0	0	0	1	2	1	1	0	1	28.3737	1	1	0	1	0	0	0	0	0	1	0	1	1	0	0	********	0	#NULL!	1208	0	#NULL!	1208	0	1208	0	1208	2007-11-05	114	53	139
4291	85	0	1	0	0	1	1	0	0	0	0	1	1	1	1	0	0	1	27.206	1	1	0	1	0	0	1	1	1	0	0	1	1	0	0	********	0	#NULL!	310	0	#NULL!	310	0	310	0	310	2010-05-18	174	72	196
2144	48	1	1	1	0	1	1	0	0	0	0	0	2	2	1	1	0	1	29.8211	1	1	0	1	0	0	1	0	1	0	0	1	0	0	0	********	0	#NULL!	765	0	#NULL!	765	0	765	0	765	2008-07-07	72	36	139
2105	48	1	1	1	0	0	1	0	0	0	0	0	1	2	1	0	0	0	32.45	1	1	0	0	0	0	0	0	0	0	0	1	0	0	0	********	0	#NULL!	1004	0	#NULL!	1004	0	1004	0	1004	2008-05-09	87	40	103
4293	74	1	1	1	0	0	1	0	0	0	1	0	2	1	1	1	0	1	27.5482	1	1	0	1	0	0	0	0	1	0	0	1	0	0	0	********	0	#NULL!	345	0	#NULL!	345	0	345	0	345	2010-05-26	88	47	103
496	81	0	1	0	0	0	1	0	0	0	0	0	1	1	1	0	0	1	33.7778	1	0	0	1	0	0	0	0	0	1	0	0	0	0	0	********	0	#NULL!	1332	0	#NULL!	1332	0	1332	0	1332	2007-10-16	60	44	78
488	68	0	1	0	0	0	1	0	0	0	0	0	2	3	1	0	0	0	35.4297	1	1	0	1	0	0	0	0	1	0	0	1	0	0	0	********	0	#NULL!	1032	0	#NULL!	1032	0	1032	0	1032	2007-09-03	94	52	111
2119	55	1	1	1	0	0	0	0	0	0	0	0	1	1	1	1	0	1	30.7174	1	1	0	1	0	0	0	0	0	0	0	1	0	0	0	********	0	#NULL!	806	0	#NULL!	806	0	806	0	806	2008-05-19	81	47	99
4267	75	0	1	0	0	0	1	0	0	0	1	0	2	2	1	1	0	1	38.8776	1	1	0	1	0	0	0	0	1	0	0	1	0	0	0	********	0	#NULL!	370	0	#NULL!	370	0	370	0	370	2009-12-17	98	77	113
380	70	1	1	1	0	0	1	0	0	0	0	0	1	1	1	0	0	1	30.2344	1	0	0	0	0	0	0	0	0	1	0	1	0	0	0	********	0	#NULL!	921	0	#NULL!	921	0	921	0	921	2008-05-08	104	47	141
4263	63	1	1	1	0	0	0	0	0	0	0	0	2	1	1	0	0	1	26.8923	1	1	0	1	0	0	0	0	1	0	0	1	0	0	0	********	0	#NULL!	564	0	#NULL!	564	0	564	0	564	2009-11-16	81	48	97
2156	39	1	1	1	0	0	0	0	0	0	0	0	2	1	1	0	0	1	28.8927	1	1	0	1	0	0	0	0	0	0	0	1	0	0	0	********	0	#NULL!	742	0	#NULL!	742	0	742	0	742	2008-09-04	71	38	98
298	59	1	1	1	0	1	1	0	0	0	0	0	1	1	1	1	0	1	25.1825	1	0	0	1	0	0	1	0	1	0	0	1	0	0	0	********	0	#NULL!	854	0	#NULL!	854	0	854	0	854	2008-03-26	68	28	102
2279	60	1	1	1	0	1	1	0	0	0	0	0	1	2	1	0	0	1	41.0973	1	1	0	1	1	0	1	1	1	0	0	1	0	0	0	********	0	#NULL!	428	0	#NULL!	428	0	428	0	428	2009-10-07	63	32	85
2108	43	1	1	1	0	0	0	0	0	0	0	0	2	0	0	0	0	1	30.8248	1	0	0	1	0	0	0	0	1	0	0	1	0	0	0	********	0	#NULL!	1045	0	#NULL!	1045	0	1045	0	1045	2008-05-05	102	44	122
2138	71	1	1	0	0	0	1	0	0	0	0	0	1	1	1	0	0	1	25.8586	1	1	0	1	0	0	0	0	0	0	0	1	0	0	0	********	0	#NULL!	767	0	#NULL!	767	0	767	0	767	2008-07-04	65	55	85
4294	62	1	1	0	0	1	1	0	0	0	0	0	2	2	1	1	0	0	20.4498	1	1	0	1	0	0	0	1	1	0	0	1	0	0	0	********	0	#NULL!	343	0	#NULL!	343	0	343	0	343	2010-05-28	41	40	56
3110	59	0	1	0	0	0	1	0	0	0	0	0	1	0	0	0	0	1	27.3399	1	0	0	1	0	0	0	0	0	0	0	1	0	0	0	********	0	#NULL!	501	0	#NULL!	501	0	501	0	501	2009-03-23	101	64	115
151	77	1	1	1	0	0	1	0	0	0	0	0	2	1	1	1	0	1	#NULL!	1	1	0	1	0	0	0	0	1	0	0	1	0	0	0	********	0	#NULL!	621	0	#NULL!	621	0	621	0	621	2008-10-24	69	35	98
2320	72	1	1	1	0	0	1	0	0	0	1	0	1	1	1	1	0	1	24.974	1	0	0	1	0	0	0	0	0	0	0	1	0	0	0	********	0	#NULL!	177	0	#NULL!	177	0	177	0	177	2011-02-15	46	33	81
4274	79	0	1	0	0	0	1	0	0	0	0	0	2	1	1	0	0	1	29.604	1	1	0	1	0	0	0	0	0	1	0	1	0	0	0	********	0	#NULL!	528	0	#NULL!	528	0	528	0	528	2010-01-18	128	59	151
340	61	0	1	1	0	0	1	0	0	0	0	0	1	1	1	0	0	1	37.3338	1	1	0	1	0	0	0	0	0	1	0	0	1	0	0	********	0	#NULL!	1226	0	#NULL!	1226	0	1226	0	1226	2007-09-27	102	41	129
2110	55	0	1	0	0	0	1	0	0	0	0	0	1	2	0	0	0	0	27.1918	1	1	0	1	0	0	0	0	1	0	0	1	0	0	0	********	0	#NULL!	791	0	#NULL!	791	0	791	0	791	2008-05-29	80	38	93
4163	70	0	1	0	0	0	1	0	0	0	0	0	1	1	1	1	0	1	31.3424	1	1	0	1	0	0	0	0	0	1	0	1	1	0	0	********	0	#NULL!	671	0	#NULL!	671	0	671	0	671	2008-09-03	70	37	92
2109	67	0	1	1	0	0	1	0	0	0	0	0	1	2	1	1	0	1	28.7619	1	1	0	1	0	0	0	0	0	0	0	1	0	0	0	********	0	#NULL!	811	0	#NULL!	811	0	811	0	811	2008-05-09	71	45	87
460	78	1	1	0	0	0	1	0	0	0	0	0	2	1	1	0	0	1	23.5102	1	0	0	1	0	0	0	0	1	0	0	1	0	0	0	********	0	#NULL!	896	0	#NULL!	896	0	896	0	896	2007-10-04	58	50	75
148	58	1	1	1	0	0	1	0	0	0	0	0	2	1	1	1	0	1	28.0102	1	0	0	1	0	0	0	0	0	1	0	1	0	0	0	********	0	#NULL!	738	0	#NULL!	738	0	738	0	738	2008-10-20	57	54	101
4254	64	1	1	1	0	0	1	0	0	0	0	0	2	1	1	1	0	1	29.274	0	0	0	1	0	0	0	0	1	0	0	0	0	0	0	********	0	#NULL!	555	0	#NULL!	555	0	555	0	555	2009-11-10	51	58	67
2312	74	0	1	0	0	0	0	0	0	0	0	0	1	3	1	1	0	0	26.1719	1	0	0	1	0	0	0	0	1	0	0	1	0	0	0	********	0	#NULL!	175	0	#NULL!	175	0	175	0	175	2010-12-09	78	44	101
275	59	0	1	0	0	0	0	0	0	0	0	0	1	0	0	0	0	1	34.6476	1	0	0	1	0	0	0	0	0	0	0	0	0	0	0	********	0	#NULL!	916	0	#NULL!	916	0	916	0	916	2008-01-18	71	46	101
4242	42	1	0	1	0	0	0	0	0	0	1	0	1	3	0	0	1	1	22.1265	1	0	0	1	0	0	0	0	1	0	0	0	0	0	0	********	0	#NULL!	585	0	#NULL!	585	0	585	0	585	2009-09-18	64	36	73
412	74	0	1	0	0	1	1	0	0	0	0	0	1	2	1	1	0	0	27.0552	1	1	0	0	1	0	1	0	0	1	0	1	0	0	0	********	0	#NULL!	1266	0	#NULL!	1266	0	1266	0	1266	2007-02-27	76	46	92
269	72	1	1	0	0	0	1	0	0	0	0	0	1	1	1	1	0	1	29.3848	1	1	0	1	0	0	0	0	0	0	0	1	0	0	0	********	0	#NULL!	963	0	#NULL!	963	0	963	0	963	2007-11-30	123	54	155
459	50	0	1	1	1	0	1	0	0	0	0	0	1	1	1	0	0	1	31.9692	1	1	0	1	0	0	0	0	1	0	0	0	0	0	0	********	0	#NULL!	1154	0	#NULL!	1154	0	1154	0	1154	2007-06-21	76	92	94
2150	67	1	1	1	0	0	1	0	0	0	0	0	1	1	0	0	0	0	28.5156	0	1	1	1	0	0	0	0	0	0	0	1	0	0	0	********	0	#NULL!	700	0	#NULL!	700	0	700	0	700	2008-09-10	107	42	126
4246	57	1	1	1	0	0	0	0	0	0	0	0	2	1	1	0	0	1	30.4025	1	1	0	1	1	0	0	0	1	0	0	1	0	0	0	********	0	#NULL!	556	0	#NULL!	556	0	556	0	556	2009-10-05	93	42	106
2293	47	1	1	1	0	0	1	0	0	0	0	0	2	1	1	1	0	1	31.1614	0	1	1	1	0	0	0	0	1	0	0	1	0	0	0	********	0	#NULL!	300	0	#NULL!	300	0	300	0	300	2010-03-02	61	32	116
2127	84	0	1	0	0	0	1	0	0	0	0	0	1	#NULL!	0	0	0	#NULL!	25.0657	1	1	0	1	0	0	0	0	0	0	0	1	0	0	0	********	0	#NULL!	799	0	#NULL!	799	0	799	0	799	2008-05-28	95	53	110
3127	75	0	1	0	0	0	1	1	0	0	0	0	2	3	0	0	1	0	22.806	1	0	0	1	0	0	0	0	1	0	1	1	0	0	0	********	0	#NULL!	352	0	#NULL!	352	0	352	0	352	2009-07-29	63	40	92
262	69	1	1	0	0	0	1	0	1	0	0	1	2	1	1	1	0	1	22.5981	1	1	1	0	0	0	0	0	1	0	0	1	0	0	0	********	0	#NULL!	979	0	#NULL!	979	0	979	0	979	2007-11-14	89	40	115
34	84	1	1	1	0	1	1	0	0	0	0	0	1	2	1	0	0	0	30.2734	1	1	0	1	0	0	1	0	0	0	0	1	1	0	0	********	0	#NULL!	1243	0	#NULL!	1243	0	1243	0	1243	2007-02-19	89	34	105
2162	50	1	1	1	0	0	0	0	0	0	0	0	1	2	1	1	0	1	29.5858	1	1	0	1	0	0	0	0	0	0	0	1	0	0	0	********	0	#NULL!	742	0	#NULL!	742	0	742	0	742	2008-09-09	82	42	99
2313	65	0	1	1	0	1	0	0	0	0	0	0	1	2	1	1	0	0	24.6094	1	0	0	1	0	0	0	0	0	0	0	0	0	0	0	********	0	#NULL!	175	0	#NULL!	175	0	175	0	175	2010-12-09	77	45	109
247	73	1	1	0	0	0	1	0	0	0	0	0	1	2	1	1	0	1	30.0781	1	1	0	1	0	0	0	0	0	0	0	1	0	0	0	********	0	#NULL!	1245	0	#NULL!	1245	0	1245	0	1245	2007-09-12	72	35	106
353	63	1	1	0	0	0	1	0	0	1	0	0	2	1	1	1	0	1	36.7309	1	1	0	1	0	0	0	0	1	0	0	1	0	0	0	********	0	#NULL!	1116	0	#NULL!	1116	0	1116	0	1116	2007-12-03	59	30	78
4102	52	1	1	1	0	0	1	0	0	0	0	0	2	0	0	0	0	1	30.6574	1	0	0	1	0	0	0	0	1	0	0	1	0	0	0	********	0	#NULL!	902	0	#NULL!	902	0	902	0	902	2007-11-07	74	31	89
2100	65	0	1	0	0	0	0	0	0	0	0	0	1	1	1	0	0	1	23.74	1	0	0	1	0	0	0	0	0	0	0	1	0	0	0	********	0	#NULL!	810	0	#NULL!	810	0	810	0	810	2008-05-09	102	57	120
2268	55	1	1	1	0	0	0	0	0	0	0	0	1	1	1	1	0	1	28.6048	0	1	0	1	0	0	0	0	0	1	0	1	0	0	0	********	0	#NULL!	420	0	#NULL!	420	0	420	0	420	2009-10-13	112	38	133
466	53	1	1	1	0	0	1	0	0	0	0	0	1	2	1	1	0	0	23.5294	1	1	0	1	0	0	0	0	1	0	0	1	0	0	0	********	0	#NULL!	1354	0	#NULL!	1354	0	1354	0	1354	2007-08-21	100	37	120
35	48	1	1	0	0	1	0	0	0	0	0	0	1	3	1	1	0	0	28.0624	1	1	0	1	0	0	1	0	0	0	0	1	0	0	0	********	0	#NULL!	1229	0	#NULL!	1229	0	1229	0	1229	2007-03-05	80	27	107
2277	58	1	1	1	0	0	0	0	0	0	0	0	2	2	1	1	0	1	30.4218	1	1	0	1	0	0	0	0	1	0	0	1	0	0	0	********	0	#NULL!	414	0	#NULL!	414	0	414	0	414	2009-10-19	76	40	95
429	63	0	1	0	0	0	1	0	0	0	0	0	1	1	1	1	0	1	23.5588	1	1	0	0	0	0	0	0	1	0	0	1	0	0	0	********	0	#NULL!	1371	0	#NULL!	1371	0	1371	0	1371	2007-04-10	91	49	107
125	63	1	1	1	0	0	0	0	0	0	0	0	2	2	1	1	0	1	31.0204	1	1	0	1	0	0	0	0	1	0	0	1	0	0	0	********	0	#NULL!	966	0	#NULL!	966	0	966	0	966	2007-10-03	74	38	88
443	67	1	1	1	0	0	1	0	0	0	0	0	1	1	1	0	0	1	27.0168	0	0	0	0	0	0	0	0	0	0	0	0	0	0	0	********	0	#NULL!	1256	0	#NULL!	1256	0	1256	0	1256	2007-05-23	87	40	120
4104	60	0	1	0	0	0	1	0	0	0	0	0	1	2	1	1	0	1	34.0895	1	1	0	1	0	0	0	0	1	0	0	1	0	0	0	********	0	#NULL!	889	0	#NULL!	889	0	889	0	889	2007-11-12	167	80	208
4202	48	0	0	0	0	0	0	0	0	0	0	0	1	1	1	0	0	1	22.9398	1	1	0	1	0	1	0	0	0	0	0	1	0	0	0	********	0	#NULL!	730	0	#NULL!	730	0	730	0	730	2009-05-11	47	43	86
4212	81	1	1	1	0	0	1	0	0	0	0	0	1	1	1	0	0	0	21.1505	1	1	0	1	0	0	0	0	1	0	0	0	0	0	0	********	0	#NULL!	561	0	#NULL!	561	0	561	0	561	2009-05-28	114	59	126
3124	49	1	1	1	1	1	1	0	0	0	0	0	1	0	0	0	0	1	27.4691	1	0	0	0	0	0	1	0	0	1	0	1	0	0	0	********	0	#NULL!	361	0	#NULL!	361	0	361	0	361	2009-07-31	79	31	109
333	54	1	1	1	0	0	0	0	0	0	0	0	2	2	1	1	0	0	29.685	1	1	0	1	0	0	0	0	0	0	0	1	0	0	0	********	0	#NULL!	1313	0	#NULL!	1313	0	1313	0	1313	2007-07-02	56	40	91
4176	76	1	1	1	0	0	1	0	0	0	0	0	1	2	0	0	1	1	#NULL!	1	0	0	1	0	0	0	0	0	1	0	0	1	0	0	********	0	#NULL!	662	0	#NULL!	662	0	662	0	662	2009-02-26	81	56	93
137	69	1	1	0	0	0	0	0	0	0	0	0	2	2	1	1	0	1	32.872	1	1	0	1	0	0	0	0	1	0	0	0	0	0	0	********	0	#NULL!	1327	0	#NULL!	1327	0	1327	0	1327	2007-07-19	98	62	138
235	50	1	1	1	0	1	1	0	0	0	0	0	1	3	1	0	0	1	40.0367	1	1	0	1	0	0	1	1	1	1	0	1	1	0	0	********	0	#NULL!	1260	0	#NULL!	1260	0	1260	0	1260	2007-08-01	78	37	108
2248	60	1	1	1	0	0	0	0	0	0	0	0	2	2	1	1	0	1	30.1038	1	1	0	1	0	0	0	0	0	0	0	1	1	0	0	********	0	#NULL!	613	0	#NULL!	613	0	613	0	613	2009-07-16	84	37	111
432	58	1	0	1	0	1	1	0	0	0	0	0	2	1	0	1	0	0	30.854	1	1	0	1	0	0	1	0	1	0	0	1	1	0	0	********	0	#NULL!	1506	0	#NULL!	1506	0	1506	0	1506	2007-04-10	77	51	100
4170	80	1	1	1	0	0	1	1	0	0	0	0	1	1	1	0	0	1	29.683	0	1	0	1	0	0	0	0	0	1	0	0	1	0	0	********	0	#NULL!	645	0	#NULL!	645	0	645	0	645	2008-10-14	31	34	48
347	73	1	1	1	0	1	1	0	1	0	0	0	1	1	0	1	0	0	30.0433	1	1	0	1	0	0	1	0	0	1	0	1	0	0	0	********	0	#NULL!	1213	0	#NULL!	1213	0	1213	0	1213	2007-10-31	89	44	111
4144	67	0	1	0	0	0	1	0	0	0	0	1	1	1	0	0	0	0	39.4667	1	0	0	1	0	0	0	0	1	1	0	1	1	0	0	********	0	#NULL!	944	0	#NULL!	944	0	944	0	944	2008-06-11	109	54	127
28	64	1	1	1	0	1	1	0	0	0	0	0	2	1	1	1	0	1	26.9531	1	1	0	1	0	0	1	0	1	0	0	1	1	0	0	********	0	#NULL!	1170	0	#NULL!	1170	0	1170	0	1170	2007-04-17	66	42	99
2264	48	1	1	1	0	0	0	0	0	0	0	0	1	#NULL!	0	0	0	0	35.9184	1	0	0	1	0	0	0	0	1	0	0	1	1	0	0	********	0	#NULL!	408	0	#NULL!	408	0	408	0	408	2009-10-19	77	38	95
23	67	1	1	1	0	0	0	0	0	0	0	0	2	1	1	0	0	1	29.7143	1	1	0	1	0	0	0	0	1	0	0	1	0	0	0	********	0	#NULL!	1175	0	#NULL!	1175	0	1175	0	1175	2007-04-11	72	53	85
128	56	1	1	0	0	0	0	0	0	0	0	0	2	1	1	0	0	1	31.1728	1	1	0	1	0	0	0	0	0	0	0	1	0	0	0	********	0	#NULL!	1139	0	#NULL!	1139	0	1139	0	1139	2007-12-18	75	34	92
2200	55	1	1	1	0	0	0	0	0	0	0	0	2	2	1	0	0	0	29.0318	1	1	0	0	0	0	0	0	1	0	0	1	0	0	0	********	0	#NULL!	671	0	#NULL!	671	0	671	0	671	2009-02-05	95	44	112
2161	64	1	0	1	0	1	1	0	0	0	0	0	1	1	0	0	1	0	31.2213	1	0	0	1	0	0	1	0	1	0	0	0	0	0	0	********	0	#NULL!	735	0	#NULL!	735	0	735	0	735	2008-09-16	70	40	94
158	55	1	1	1	0	0	1	0	0	0	0	0	1	2	1	1	0	1	28.441	1	1	0	1	0	0	0	0	0	1	0	1	0	0	0	********	0	#NULL!	1129	0	#NULL!	1129	0	1129	0	1129	2008-04-14	71	34	97
261	52	1	1	1	0	0	1	0	0	0	0	0	1	3	0	0	1	0	36.0082	1	0	0	1	0	0	0	0	0	0	0	1	1	0	0	********	0	#NULL!	986	0	#NULL!	986	0	986	0	986	2007-11-14	102	37	124
370	58	1	1	1	0	0	0	0	0	0	0	0	2	1	1	1	0	1	35.9963	1	1	0	0	0	0	0	0	1	0	0	0	0	0	0	********	0	#NULL!	954	0	#NULL!	954	0	954	0	954	2008-03-06	123	38	140
415	69	1	1	1	0	0	0	0	0	0	0	1	1	2	1	1	0	0	36.5473	1	1	0	1	0	0	0	0	0	0	0	0	0	0	0	********	0	#NULL!	1433	0	#NULL!	1433	0	1433	0	1433	2007-03-09	87	49	105
257	50	1	1	1	1	0	0	0	0	0	0	0	1	1	0	0	0	0	25.0995	1	0	0	1	0	0	0	0	0	0	0	1	0	0	0	********	0	#NULL!	1197	0	#NULL!	1197	0	1197	0	1197	2007-10-24	82	34	121
2123	56	1	1	1	0	1	1	0	0	0	0	0	2	1	1	1	0	1	31.5886	1	1	0	1	0	0	1	0	1	0	0	1	0	0	0	********	0	#NULL!	799	0	#NULL!	799	0	799	0	799	2008-05-28	86	43	113
2196	64	1	1	1	0	0	1	0	0	0	0	0	1	2	1	0	0	0	28.699	1	1	0	1	0	0	0	0	0	0	0	1	0	0	0	********	0	#NULL!	810	0	#NULL!	810	0	810	0	810	2008-12-19	109	40	139
4177	58	0	1	1	0	0	0	0	0	0	0	0	2	1	1	0	0	1	25.5524	1	0	0	1	0	0	0	0	1	0	0	1	0	0	0	********	0	#NULL!	514	0	#NULL!	514	0	514	0	514	2009-06-19	66	32	78
4195	45	1	1	0	0	1	0	0	0	0	0	0	2	2	1	1	0	1	32.2066	1	1	0	1	0	0	1	0	1	0	0	1	0	0	0	********	0	#NULL!	577	0	#NULL!	577	0	577	0	577	2009-03-31	66	53	75
461	60	1	1	1	0	1	0	0	0	0	1	0	2	3	1	1	0	0	27.6471	1	1	0	1	0	0	1	0	1	0	0	1	0	0	0	********	0	#NULL!	1089	0	#NULL!	1089	0	1089	0	1089	2007-07-03	54	43	66
2236	57	0	1	1	0	0	1	0	0	0	0	0	1	1	1	1	0	1	31.9805	1	0	0	0	0	0	0	0	0	0	0	1	0	0	0	********	0	#NULL!	594	0	#NULL!	594	0	594	0	594	2009-08-04	81	46	115
2301	63	1	1	#NULL!	0	1	1	0	0	0	0	0	2	3	1	1	0	0	28.125	1	1	0	1	0	0	1	0	1	0	0	1	0	0	0	********	0	#NULL!	216	0	#NULL!	216	0	216	0	216	2010-05-27	90	36	108
4128	42	1	1	0	0	0	0	0	0	0	0	0	2	1	1	0	0	1	25.625	1	1	0	1	0	1	0	0	1	0	0	1	0	0	0	********	0	#NULL!	865	0	#NULL!	865	0	865	0	865	2008-03-24	78	33	121
448	61	1	1	1	0	0	1	0	0	0	0	0	2	3	1	0	0	0	38.37	1	1	0	0	0	0	0	0	0	0	0	0	0	0	0	********	0	#NULL!	1467	0	#NULL!	1467	0	1467	0	1467	2007-05-24	115	59	144
4193	77	1	1	1	0	0	1	0	0	0	0	0	1	1	1	0	0	1	28.8835	1	1	0	1	0	0	0	0	1	0	0	0	0	0	0	********	0	#NULL!	850	0	#NULL!	850	0	850	0	850	2009-03-17	97	76	116
433	58	0	1	1	0	1	1	0	0	0	0	0	1	3	0	0	0	0	30.5333	1	1	0	1	0	0	1	0	1	0	0	1	1	0	0	********	0	#NULL!	1520	0	#NULL!	1520	0	1520	0	1520	2007-04-23	67	37	99
2205	53	1	1	1	0	0	1	0	0	0	0	0	2	2	1	1	0	1	28.0664	1	0	0	1	0	0	0	0	1	0	0	1	0	0	0	********	0	#NULL!	567	0	#NULL!	567	0	567	0	567	2009-04-08	94	42	112
414	73	1	1	1	0	0	1	0	0	0	0	0	1	3	1	1	0	0	30.0092	1	1	0	1	0	0	0	0	0	1	0	1	0	0	0	********	0	#NULL!	1191	0	#NULL!	1191	0	1191	0	1191	2007-03-06	69	56	77
2319	56	1	1	1	0	1	1	0	0	0	0	0	1	0	0	0	0	1	35.1562	1	1	0	1	0	0	0	0	1	0	0	1	0	0	0	********	0	#NULL!	167	0	#NULL!	167	0	167	0	167	2011-02-25	66	29	83
274	42	0	1	0	0	1	1	0	0	0	1	0	2	1	1	1	0	0	36.9608	1	1	0	1	1	0	1	0	1	1	0	1	1	0	0	********	0	#NULL!	888	0	#NULL!	888	0	888	0	888	2008-02-15	91	37	123
2280	58	1	1	1	0	0	1	0	0	0	0	0	1	#NULL!	0	0	0	#NULL!	23.9158	1	0	0	1	0	0	0	0	1	0	0	1	0	0	0	********	0	#NULL!	287	0	#NULL!	287	0	287	0	287	2010-06-11	41	36	90
355	52	1	1	1	0	1	1	0	0	0	0	0	1	3	1	1	0	0	21.8359	1	1	0	1	0	0	1	0	1	0	0	1	0	0	0	********	0	#NULL!	1077	0	#NULL!	1077	0	1077	0	1077	2007-12-19	64	42	94
365	61	1	1	1	1	0	1	0	0	0	0	0	2	1	1	0	0	1	28.125	1	1	0	1	0	0	0	0	0	0	0	1	0	0	0	********	0	#NULL!	1008	0	#NULL!	1008	0	1008	0	1008	2008-02-15	86	37	133
33	56	1	1	0	0	0	0	0	0	0	0	1	1	1	1	0	0	1	27.31	1	1	0	1	0	0	0	0	0	0	0	1	0	0	0	********	0	#NULL!	1269	0	#NULL!	1269	0	1269	0	1269	2007-01-24	84	41	105
4173	80	0	1	0	0	0	1	0	0	0	1	0	2	1	1	0	0	1	29.1693	1	1	0	1	0	0	0	0	0	1	0	0	1	0	0	********	0	#NULL!	782	0	#NULL!	782	0	782	0	782	2008-10-23	80	64	100
4152	68	1	1	1	0	0	0	0	0	0	1	0	1	1	1	0	0	1	28.7105	0	1	1	1	1	0	0	0	1	0	0	0	1	0	0	********	0	#NULL!	1057	0	#NULL!	1057	0	1057	0	1057	2008-07-21	81	64	94
4183	44	0	1	1	0	0	1	0	0	0	0	0	1	1	1	0	0	1	35.8558	1	1	0	1	0	0	0	0	1	0	0	1	0	0	0	********	0	#NULL!	900	0	#NULL!	900	0	900	0	900	2009-01-15	60	38	94
373	57	1	1	1	0	1	1	0	0	0	0	0	2	1	1	0	0	1	30.3871	1	0	0	1	0	0	0	0	1	0	0	1	0	0	0	********	0	#NULL!	860	0	#NULL!	860	0	860	0	860	2008-04-18	47	40	62
4124	68	1	1	0	0	0	0	0	0	0	0	0	2	2	1	0	0	0	27.9657	0	1	0	1	0	0	0	0	1	0	0	1	0	0	0	********	0	#NULL!	1013	0	#NULL!	1013	0	1013	0	1013	2008-03-14	80	37	105
4135	76	0	1	0	0	0	1	0	0	0	0	0	1	0	0	0	0	1	25.7571	1	0	0	1	0	0	0	0	1	0	0	1	0	0	0	********	0	#NULL!	765	0	#NULL!	765	0	765	0	765	2008-05-30	138	64	164
312	58	1	1	1	0	1	1	0	0	0	0	0	2	1	0	0	1	1	32.0204	1	0	0	1	0	0	1	0	1	0	0	1	0	0	0	********	0	#NULL!	1389	0	#NULL!	1389	0	1389	0	1389	2007-03-26	69	39	95
2174	71	0	1	0	0	1	1	0	0	0	0	0	2	1	1	1	0	1	29.865	1	1	0	1	0	0	0	1	0	1	0	1	0	0	0	********	0	#NULL!	708	0	#NULL!	708	0	708	0	708	2008-10-20	82	48	101
2257	42	1	1	1	0	0	1	0	0	0	0	0	1	1	1	0	0	1	39.5062	1	1	0	1	0	0	0	0	1	0	0	1	0	0	0	********	0	#NULL!	450	0	#NULL!	450	0	450	0	450	2009-08-31	102	46	125
4216	73	0	1	0	0	0	1	0	0	0	0	0	1	0	0	0	0	1	33.6925	1	1	0	1	0	0	0	0	0	1	0	0	0	0	0	********	0	#NULL!	400	0	#NULL!	400	0	400	0	400	2009-07-14	79	36	98
252	74	0	1	0	0	0	0	0	0	0	1	0	2	0	0	0	0	1	23.8728	1	0	0	1	0	0	0	0	0	1	0	0	0	0	0	********	0	#NULL!	1213	0	#NULL!	1213	0	1213	0	1213	2007-10-08	80	63	92
2230	73	0	1	0	0	1	1	0	0	0	0	0	1	1	0	0	0	0	34.1598	1	0	0	1	0	0	1	1	0	0	0	1	0	0	0	********	0	#NULL!	520	0	#NULL!	520	0	520	0	520	2009-06-09	69	37	112
397	48	1	1	1	0	0	1	0	1	0	0	0	2	2	1	1	0	0	27.9248	0	1	0	1	0	0	0	0	1	0	0	1	0	0	0	********	0	#NULL!	769	0	#NULL!	769	0	769	0	769	2008-07-09	76	31	116
4162	57	1	1	1	1	1	1	0	0	0	0	0	1	1	1	0	0	1	37.1486	1	0	0	1	0	0	1	0	0	0	0	1	0	0	0	********	0	#NULL!	653	0	#NULL!	653	0	653	0	653	2008-09-01	56	35	68
3111	61	1	1	1	0	0	1	0	0	0	0	0	2	1	1	0	0	1	27.7323	1	0	0	1	0	0	0	0	0	1	0	1	0	0	0	********	0	#NULL!	497	0	#NULL!	497	0	497	0	497	2009-03-23	75	36	112
2276	54	1	1	1	0	0	1	0	0	0	0	0	2	2	1	1	0	0	23.8087	1	1	0	1	0	0	0	0	0	0	0	1	0	0	0	********	0	#NULL!	388	0	#NULL!	388	0	388	0	388	2010-02-02	77	40	87
465	74	1	1	0	0	1	1	0	0	0	0	0	1	1	0	0	0	0	30.7345	1	1	0	1	0	0	1	1	1	0	0	0	1	0	0	********	0	#NULL!	1019	0	#NULL!	1019	0	1019	0	1019	2007-07-12	73	35	118
4145	63	0	1	0	0	0	1	0	0	0	1	0	2	1	1	0	0	1	33.0075	1	1	0	1	0	0	0	0	1	0	0	0	1	0	0	********	0	#NULL!	827	0	#NULL!	827	0	827	0	827	2008-06-23	80	45	101
467	66	1	1	1	0	1	0	0	1	0	1	0	1	1	0	0	0	0	24.8097	1	1	0	1	0	0	1	0	1	0	0	0	0	0	0	********	0	#NULL!	1073	0	#NULL!	1073	0	1073	0	1073	2007-07-19	80	41	107
2176	43	1	1	1	0	0	1	1	0	0	0	0	1	1	1	1	0	1	34.8161	1	1	0	1	0	0	0	0	0	0	0	0	0	0	0	********	0	#NULL!	719	0	#NULL!	719	0	719	0	719	2008-10-09	86	47	114
388	49	1	1	1	0	0	1	0	0	1	1	0	2	1	1	1	0	1	26.7299	1	1	0	0	0	0	0	0	1	0	1	1	0	0	0	********	0	#NULL!	746	0	#NULL!	746	0	746	0	746	2008-08-07	97	47	113
3103	78	0	1	0	0	1	1	0	0	0	0	0	2	2	1	1	0	0	26.7698	1	1	0	1	0	0	1	0	1	0	0	1	1	0	0	********	0	#NULL!	623	0	#NULL!	623	0	623	0	623	2008-11-27	119	41	142
46	80	0	1	0	0	0	1	0	0	0	0	0	1	0	1	0	0	1	25.8065	1	1	0	1	0	0	0	0	1	0	0	0	0	0	0	********	0	#NULL!	1237	0	#NULL!	1237	0	1237	0	1237	2007-01-19	151	65	168
439	61	1	1	1	0	0	1	0	0	0	0	0	1	2	1	1	0	0	32.0062	1	1	0	1	0	0	0	0	1	0	0	1	1	0	0	********	0	#NULL!	1137	0	#NULL!	1137	0	1137	0	1137	2007-05-08	109	42	137
2178	58	1	1	1	0	0	0	0	0	0	0	0	1	1	1	1	0	1	30.4878	1	1	0	1	0	0	0	0	0	0	0	1	0	0	0	********	0	#NULL!	677	0	#NULL!	677	0	677	0	677	2008-11-20	72	37	84
2187	75	1	1	1	0	1	1	0	0	0	0	0	1	1	1	1	0	0	19.9432	1	1	0	1	0	0	1	1	1	0	0	1	0	0	0	********	0	#NULL!	664	0	#NULL!	664	0	664	0	664	2008-12-12	112	50	136
342	45	1	1	1	0	1	1	0	0	1	0	0	1	2	0	0	0	0	29.1421	0	1	0	1	0	0	1	0	1	0	0	1	0	0	0	********	0	#NULL!	1234	0	#NULL!	1234	0	1234	0	1234	2007-10-17	97	42	115
479	73	1	1	1	0	0	0	0	0	0	0	0	2	1	1	0	0	1	29.4922	1	0	0	0	0	0	0	0	1	0	0	0	1	0	0	********	0	#NULL!	1143	0	#NULL!	1143	0	1143	0	1143	2007-07-31	102	44	120
132	63	1	1	0	0	0	0	0	0	0	0	0	2	1	1	0	0	1	29.321	1	1	0	1	0	0	0	0	0	0	0	1	0	0	0	********	0	#NULL!	1029	0	#NULL!	1029	0	1029	0	1029	2007-12-19	64	31	141
4106	78	1	1	1	0	0	1	0	0	0	0	1	1	1	1	0	0	1	35.629	1	0	1	0	0	0	0	0	1	0	0	1	0	0	0	********	0	#NULL!	747	0	#NULL!	747	0	747	0	747	2007-12-17	92	45	146
4225	79	1	1	1	0	1	0	0	0	0	1	0	2	1	1	0	0	1	28.7971	1	1	0	1	0	0	0	1	0	1	0	1	0	0	0	********	0	#NULL!	417	0	#NULL!	417	0	417	0	417	2009-06-29	70	35	112
2310	75	1	1	1	1	1	1	0	0	0	0	0	1	0	0	0	0	1	25.7812	1	0	0	1	0	0	1	0	1	0	0	1	0	0	0	********	0	#NULL!	182	0	#NULL!	182	0	182	0	182	2010-12-02	93	42	129
276	51	1	1	1	0	0	1	0	0	0	0	0	1	1	0	1	0	1	29.3575	1	1	0	1	0	0	0	0	0	0	0	1	0	0	0	********	0	#NULL!	976	0	#NULL!	976	0	976	0	976	2008-01-21	72	30	103
22	60	1	1	1	0	0	1	0	0	0	0	0	1	0	0	0	0	1	28.0992	1	1	0	1	0	0	0	0	1	0	0	1	0	0	0	********	0	#NULL!	1167	0	#NULL!	1167	0	1167	0	1167	2007-04-20	95	37	105
286	56	1	1	0	0	0	0	0	0	0	0	0	1	1	1	0	0	1	29.6875	1	0	0	1	0	0	0	0	0	0	0	1	0	0	0	********	0	#NULL!	904	0	#NULL!	904	0	904	0	904	2008-02-04	85	40	100
4224	61	1	1	1	0	1	1	0	0	0	0	0	1	1	1	1	0	1	33.8281	1	1	0	1	0	0	1	0	1	0	0	1	0	0	0	********	0	#NULL!	397	0	#NULL!	397	0	397	0	397	2009-07-10	95	36	126
2232	45	1	1	1	0	0	0	0	0	0	0	0	1	1	0	0	0	0	25.8264	1	0	0	1	0	0	0	0	0	0	0	1	0	0	0	********	0	#NULL!	529	0	#NULL!	529	0	529	0	529	2009-06-05	94	43	111
4226	64	1	0	1	0	1	1	0	0	0	0	0	2	3	1	0	0	0	28.1245	1	1	0	1	0	0	1	0	1	0	0	1	0	0	0	********	0	#NULL!	394	0	#NULL!	394	0	394	0	394	2009-07-13	53	36	69
4324	49	1	1	1	0	0	0	0	0	0	0	0	2	2	1	0	0	0	25.8541	1	1	0	1	0	1	0	0	1	0	0	1	0	0	0	********	0	#NULL!	245	0	#NULL!	245	0	245	0	245	2010-09-08	129	46	194
119	72	1	1	1	0	0	0	0	0	0	1	0	1	1	0	0	0	0	27.5556	1	0	0	1	0	0	0	0	1	0	0	0	0	0	0	********	0	#NULL!	1191	0	#NULL!	1191	0	1191	0	1191	2007-07-17	69	46	89
2112	67	1	1	1	0	1	1	0	0	0	0	0	1	3	1	1	0	0	33.218	1	1	0	1	0	0	0	1	0	1	0	1	0	0	0	********	0	#NULL!	808	0	#NULL!	808	0	808	0	808	2008-05-12	77	43	97
13	63	1	1	1	0	1	1	0	0	0	0	0	2	1	1	1	0	1	24.6094	1	1	0	1	0	0	0	0	0	0	0	1	0	0	0	********	0	#NULL!	1582	0	#NULL!	1582	0	1582	0	1582	2007-01-26	36	33	71
483	59	0	1	1	0	0	0	0	0	0	0	0	2	0	0	0	0	1	27.7887	0	1	0	1	0	0	0	0	1	0	0	0	0	0	0	********	0	#NULL!	1296	0	#NULL!	1296	0	1296	0	1296	2007-08-22	94	41	113
250	58	1	1	0	0	1	1	0	0	0	0	0	1	1	1	1	0	1	30.7599	1	1	0	1	0	0	1	0	0	1	0	1	0	0	0	********	0	#NULL!	1015	0	#NULL!	1015	0	1015	0	1015	2007-09-26	77	29	96
4222	41	1	1	1	0	0	0	0	0	0	1	0	2	1	1	1	0	1	22.4197	1	1	0	1	0	0	0	0	1	0	0	1	0	0	0	********	0	#NULL!	423	0	#NULL!	423	0	423	0	423	2009-06-22	46	29	68
2216	63	1	1	1	0	0	1	0	0	0	0	0	1	1	1	1	0	1	28.6501	1	1	0	1	0	0	0	0	1	0	0	0	0	0	0	********	0	#NULL!	573	0	#NULL!	573	0	573	0	573	2009-04-15	61	37	93
2142	59	1	1	1	0	0	1	0	0	0	0	0	1	2	1	1	0	1	29.4029	1	0	0	1	0	0	0	0	1	0	0	1	0	0	0	********	0	#NULL!	758	0	#NULL!	758	0	758	0	758	2008-07-14	90	62	114
2214	48	0	1	1	0	0	1	0	0	0	0	0	2	2	1	1	0	1	23.7253	1	1	0	1	0	0	0	0	1	0	0	0	0	0	0	********	0	#NULL!	570	0	#NULL!	570	0	570	0	570	2009-04-13	78	66	90
4117	56	0	1	0	0	0	0	0	0	0	0	0	2	1	0	0	0	0	25.7232	1	0	0	1	0	0	0	0	1	0	0	1	0	0	0	********	0	#NULL!	1238	0	#NULL!	1238	0	1238	0	1238	2008-01-09	51	60	68
471	64	1	1	1	0	0	1	0	0	0	0	0	1	1	1	1	0	1	26.7222	1	1	0	1	0	0	0	0	1	0	0	1	0	0	0	********	0	#NULL!	1069	0	#NULL!	1069	0	1069	0	1069	2007-07-23	56	35	94
2220	71	1	1	0	0	1	1	0	0	0	0	0	1	1	1	1	1	1	27.1111	1	1	0	1	0	0	1	0	0	0	0	1	0	0	0	********	0	#NULL!	524	0	#NULL!	524	0	524	0	524	2009-06-03	66	33	102
4174	44	1	1	0	0	0	1	0	0	0	0	0	2	1	1	1	0	0	#NULL!	1	1	0	1	0	0	0	0	1	0	0	1	0	0	0	********	0	#NULL!	492	0	#NULL!	492	0	492	0	492	2008-11-22	83	44	106
251	50	1	1	1	0	0	0	0	0	0	0	0	1	2	1	0	0	0	26.5039	1	0	0	1	0	0	0	0	0	0	0	1	0	0	0	********	0	#NULL!	1227	0	#NULL!	1227	0	1227	0	1227	2007-09-24	88	47	110
4139	71	1	1	1	0	0	1	0	0	0	0	0	1	1	1	1	0	1	33.6853	1	1	0	1	0	0	0	0	0	1	0	0	1	0	0	********	0	#NULL!	1106	0	#NULL!	1106	0	1106	0	1106	2008-05-27	52	42	69
246	75	1	1	1	1	0	0	0	0	0	0	0	1	#NULL!	0	0	0	#NULL!	33.564	1	0	0	1	0	0	0	0	1	0	0	1	0	0	0	********	0	#NULL!	1024	0	#NULL!	1024	0	1024	0	1024	2007-09-17	72	35	95
311	66	1	1	0	0	0	0	0	0	0	0	0	1	1	1	1	0	1	24.677	1	1	0	1	0	0	0	0	0	1	0	1	0	0	0	********	0	#NULL!	1384	0	#NULL!	1384	0	1384	0	1384	2007-03-28	59	58	83
4186	52	1	1	1	0	0	1	0	0	0	0	0	1	2	1	1	0	1	24.3438	1	1	0	1	0	0	0	0	1	0	0	1	0	0	0	********	0	#NULL!	903	0	#NULL!	903	0	903	0	903	2009-01-12	83	56	110
4335	73	0	1	1	0	0	1	0	0	0	0	0	1	1	1	1	0	1	37.3166	1	1	0	1	0	0	0	0	1	0	0	1	1	0	0	********	0	#NULL!	209	0	#NULL!	209	0	209	0	209	2010-10-21	71	56	85
440	76	0	1	1	0	0	1	0	0	0	0	0	1	0	0	0	0	1	26.2712	0	1	0	0	0	0	0	0	0	0	0	0	0	0	0	********	0	#NULL!	1454	0	#NULL!	1454	1	1452	1	1452	2007-05-10	125	68	146
378	54	1	1	1	0	1	1	1	0	0	0	0	2	1	1	1	0	1	27.4145	1	1	0	1	0	0	0	0	1	0	0	1	0	0	0	********	0	#NULL!	842	0	#NULL!	842	0	842	0	842	2008-05-12	82	36	105
2120	55	0	1	1	0	0	1	0	0	0	0	0	1	0	0	0	0	1	26.9531	1	1	0	1	0	0	0	0	0	1	0	1	0	0	0	********	0	#NULL!	806	0	#NULL!	806	0	806	0	806	2008-05-19	142	57	175
215	52	0	1	1	0	0	1	0	0	0	0	0	1	1	1	0	0	1	26.9531	1	1	0	1	0	0	0	0	0	0	0	1	0	0	0	********	0	#NULL!	1112	0	#NULL!	1112	0	1112	0	1112	2007-06-14	86	62	113
2185	50	1	1	1	0	0	1	0	0	0	0	0	2	3	1	1	0	0	25.3069	1	1	0	1	0	0	0	0	1	0	0	1	0	0	0	********	0	#NULL!	667	0	#NULL!	667	0	667	0	667	2008-12-09	83	35	123
295	65	0	1	0	0	0	1	0	0	0	0	0	1	2	1	1	0	1	33.3333	1	0	0	1	0	0	0	0	1	0	0	1	0	0	0	********	0	#NULL!	485	0	#NULL!	485	0	485	0	485	2010-08-02	84	48	116
325	53	0	1	1	1	0	1	0	0	0	0	0	1	0	0	0	0	1	30.7574	1	0	0	1	0	0	0	0	0	0	0	1	0	0	0	********	0	#NULL!	1352	0	#NULL!	1352	0	1352	0	1352	2007-05-10	197	65	219
254	52	1	1	1	1	0	0	0	0	0	0	0	1	1	1	1	0	1	25.4028	1	1	0	0	0	1	0	0	0	0	0	1	0	0	0	********	0	#NULL!	1011	0	#NULL!	1011	0	1011	0	1011	2007-10-01	115	36	145
4227	75	1	1	1	0	1	1	0	0	0	0	0	1	1	1	1	0	1	28.0402	1	1	0	1	0	0	1	0	0	1	0	1	0	0	0	********	0	#NULL!	598	0	#NULL!	598	0	598	0	598	2009-07-13	70	31	91
2218	51	1	1	1	0	0	1	0	0	0	0	0	1	1	1	1	0	1	32.912	1	0	0	1	0	1	0	0	1	0	0	1	0	0	0	********	0	#NULL!	272	0	#NULL!	272	0	272	0	272	2010-06-22	46	46	130
476	68	0	1	0	0	0	1	0	0	0	0	0	1	0	0	0	0	1	22.9568	1	0	0	1	1	0	0	0	1	0	0	0	0	0	0	********	0	#NULL!	1295	0	#NULL!	1295	0	1295	0	1295	2007-08-07	63	45	92
4158	78	1	1	0	0	0	1	0	0	0	0	0	1	1	1	0	0	1	26.8923	1	0	0	1	0	0	0	0	0	1	0	0	1	0	0	********	0	#NULL!	963	0	#NULL!	963	0	963	0	963	2008-09-29	98	46	125
2151	64	1	1	1	0	0	1	0	1	0	0	0	1	3	1	1	0	0	24.4898	0	1	0	1	0	0	0	0	0	0	0	1	0	0	0	********	0	#NULL!	705	0	#NULL!	705	0	705	0	705	2008-09-05	90	46	115
4275	62	1	1	1	0	0	0	0	0	0	0	0	1	3	1	0	0	0	31.6725	1	1	0	1	0	0	0	0	1	0	0	1	0	0	0	********	0	#NULL!	277	0	#NULL!	277	0	277	0	277	2010-01-29	97	39	118
343	58	1	1	1	0	0	0	0	0	0	0	0	1	1	1	0	0	1	32.0312	1	1	0	1	0	0	0	0	0	0	0	1	0	0	0	********	0	#NULL!	1208	0	#NULL!	1208	0	1208	0	1208	2007-11-05	100	70	119
457	53	1	0	1	0	0	1	0	0	0	0	0	1	1	1	0	0	1	28.905	1	0	0	1	0	0	0	0	0	0	0	1	0	0	0	********	0	#NULL!	1107	0	#NULL!	1107	0	1107	0	1107	2007-06-12	117	45	153
2225	62	0	1	0	0	1	1	0	0	0	0	0	1	1	1	0	0	1	26.2976	1	1	0	1	0	0	1	1	0	0	0	0	0	0	0	********	0	#NULL!	524	0	#NULL!	524	0	524	0	524	2009-06-05	128	42	161
2266	54	1	1	1	0	0	1	0	0	0	0	0	2	2	0	0	1	1	39.5484	1	0	0	0	1	1	0	0	0	0	0	0	0	0	0	********	0	#NULL!	411	0	#NULL!	411	0	411	0	411	2009-10-16	68	46	117
4132	82	0	1	0	0	0	0	0	0	0	1	0	2	1	0	1	0	1	27.2793	1	1	0	1	0	0	0	0	1	0	1	1	1	0	0	********	0	#NULL!	1121	0	#NULL!	1121	0	1121	0	1121	2008-04-04	63	53	76
4146	60	1	1	1	1	1	1	0	1	0	0	0	1	1	1	1	0	1	29.1839	1	1	0	1	0	0	1	0	1	0	0	1	1	0	0	********	0	#NULL!	1009	0	#NULL!	1009	0	1009	0	1009	2008-09-15	83	44	137
2177	29	1	1	1	1	0	0	0	0	0	0	0	2	2	1	1	0	0	26.6436	1	0	0	1	0	0	0	0	1	0	0	1	0	0	0	********	0	#NULL!	180	0	#NULL!	180	0	180	0	180	2010-10-28	212	50	230
31	54	1	1	1	0	0	0	0	0	0	0	0	2	3	1	1	0	0	25.0762	1	1	0	1	0	0	0	0	1	0	0	1	0	0	0	********	0	#NULL!	1267	0	#NULL!	1267	0	1267	0	1267	2007-01-26	117	41	132
210	49	0	1	1	0	1	1	0	0	1	0	0	2	1	1	1	0	1	35.8127	1	1	0	1	0	0	1	0	0	0	0	1	1	0	0	********	0	#NULL!	1138	0	#NULL!	1138	0	1138	0	1138	2007-05-18	60	34	94
4215	63	1	1	1	0	1	1	0	0	0	0	0	1	2	1	0	0	0	36.0331	1	1	0	1	0	0	1	0	1	0	0	1	1	0	0	********	0	#NULL!	407	0	#NULL!	407	0	407	0	407	2009-06-01	73	36	102
2128	53	1	1	1	0	0	1	0	0	0	0	0	1	1	1	0	0	1	28.3848	1	1	0	1	0	0	0	0	0	0	0	1	0	0	0	********	0	#NULL!	786	0	#NULL!	786	0	786	0	786	2008-06-10	71	57	100
226	71	0	1	0	0	1	1	0	0	0	0	0	1	1	1	1	0	1	24.999	1	1	0	1	0	0	0	0	1	0	0	1	0	0	0	********	0	#NULL!	1157	0	#NULL!	1157	0	1157	0	1157	2007-11-12	83	47	101
230	52	1	1	1	0	0	0	0	0	0	0	0	2	1	1	1	0	1	28.7319	1	1	0	1	0	0	0	0	1	0	0	1	0	0	0	********	0	#NULL!	1078	0	#NULL!	1078	0	1078	0	1078	2007-07-24	65	72	79
2311	57	0	1	0	0	1	1	0	0	0	0	0	1	1	1	1	0	1	33.9493	1	0	0	1	0	1	1	0	1	0	0	1	0	0	0	********	0	#NULL!	181	0	#NULL!	181	0	181	0	181	2010-12-03	59	33	88
4136	58	1	1	1	0	0	1	0	0	0	0	0	2	1	1	1	0	1	29.4292	1	1	0	1	0	0	0	0	1	0	0	1	0	0	0	********	0	#NULL!	949	0	#NULL!	949	0	949	0	949	2008-05-08	57	31	92
4112	56	1	1	1	0	0	0	0	0	0	0	0	1	0	0	0	0	1	23.5938	0	1	0	1	0	0	0	0	1	0	0	0	0	0	0	********	0	#NULL!	917	0	#NULL!	917	0	917	0	917	2007-12-14	99	56	120
2314	41	1	1	1	0	0	0	0	0	0	0	0	1	2	1	1	0	1	25.763	1	0	0	1	0	0	0	0	0	0	0	1	0	0	0	********	0	#NULL!	171	0	#NULL!	171	0	171	0	171	2011-02-21	63	40	101
2103	54	1	1	1	0	1	1	0	0	0	0	0	1	0	0	0	0	1	35.0032	1	0	0	0	0	1	1	0	0	0	0	1	1	0	0	********	0	#NULL!	813	0	#NULL!	813	0	813	0	813	2008-05-07	100	53	116
2193	56	0	1	0	0	0	0	0	0	0	0	0	1	1	1	1	0	1	26.6991	1	1	0	1	0	0	0	0	0	0	0	1	0	0	0	********	0	#NULL!	667	0	#NULL!	667	0	667	0	667	2008-12-16	100	47	122
2246	42	1	1	0	0	0	1	0	0	0	0	0	1	2	0	0	1	1	34.9481	1	0	0	1	0	0	0	0	0	0	0	1	0	0	0	********	0	#NULL!	497	0	#NULL!	497	0	497	0	497	2009-07-14	85	33	118
3107	52	1	1	1	0	0	1	0	0	0	0	0	1	1	1	1	0	1	29.0659	1	1	0	1	0	0	0	0	0	1	0	1	0	0	0	********	0	#NULL!	654	0	#NULL!	654	0	654	0	654	2008-10-31	84	37	101
4241	45	1	1	1	0	0	0	0	0	0	1	0	2	1	1	1	0	1	28.9008	1	1	0	1	0	0	0	0	1	0	0	1	0	0	0	********	0	#NULL!	566	0	#NULL!	566	0	566	0	566	2009-09-16	83	42	95
2300	39	1	1	1	1	0	1	0	0	0	0	0	2	1	1	1	0	1	29.0698	1	1	0	1	0	0	0	0	1	0	0	1	0	0	0	********	0	#NULL!	329	0	#NULL!	329	0	329	0	329	2010-06-01	96	41	116
4110	57	1	1	1	0	1	0	0	0	0	0	0	1	2	1	1	0	0	23.9319	1	1	0	1	0	0	0	0	1	0	0	0	0	0	0	********	0	#NULL!	1044	0	#NULL!	1044	0	1044	0	1044	2007-12-05	88	44	104
382	46	1	1	1	0	0	1	0	0	0	0	0	2	1	1	0	0	1	28.0863	1	0	0	0	0	0	0	0	1	0	0	1	0	0	0	********	0	#NULL!	811	0	#NULL!	811	0	811	0	811	2008-06-03	21	44	139
428	51	0	1	1	0	0	1	0	0	0	0	0	2	1	1	1	0	1	28.1337	1	0	0	1	0	0	0	0	0	0	0	1	1	0	0	********	0	#NULL!	1141	0	#NULL!	1141	0	1141	0	1141	2007-05-03	108	39	141
326	61	1	1	1	1	0	0	0	0	0	0	0	2	1	1	0	0	1	21.6049	1	1	0	1	0	0	0	0	0	0	0	1	0	0	0	********	0	#NULL!	1341	0	#NULL!	1341	0	1341	0	1341	2007-05-21	93	45	109
2306	56	1	1	1	0	0	1	0	0	0	0	0	1	1	1	1	0	1	33.179	1	1	0	1	0	0	0	0	1	0	0	1	0	0	0	********	0	#NULL!	183	0	#NULL!	183	0	183	0	183	2010-12-01	75	52	100
2234	40	1	1	1	0	0	0	0	0	0	0	0	2	1	1	1	0	1	28.0277	1	1	0	1	0	0	0	0	0	0	0	0	0	0	0	********	0	#NULL!	504	0	#NULL!	504	0	504	0	504	2009-06-30	58	33	108
299	56	1	1	1	0	1	1	0	0	0	0	0	1	2	0	0	1	1	40.0368	1	0	0	0	0	0	1	0	1	0	0	1	0	0	0	********	0	#NULL!	1047	0	#NULL!	1047	0	1047	0	1047	2008-03-28	88	34	113
4121	65	1	1	1	0	0	1	0	0	0	0	0	1	2	1	0	0	1	29.654	1	0	0	1	0	0	0	0	1	0	0	1	0	0	0	********	0	#NULL!	1103	0	#NULL!	1103	0	1103	0	1103	2008-02-22	55	33	69
4133	47	1	1	1	0	0	0	0	0	0	0	0	2	1	1	0	0	1	33.5508	0	0	0	1	0	0	0	0	1	0	0	1	0	0	0	********	0	#NULL!	817	0	#NULL!	817	0	817	0	817	2008-04-08	95	39	119
2233	82	1	1	0	0	1	1	0	0	0	1	0	2	1	1	1	0	0	28.8889	1	1	0	0	0	0	1	0	1	0	0	0	0	0	0	********	0	#NULL!	505	0	#NULL!	505	0	505	0	505	2009-06-29	111	51	125
431	49	1	0	1	0	0	1	0	0	0	0	0	2	2	1	1	0	1	36.5052	1	1	0	1	0	1	0	0	1	0	0	1	1	0	0	********	0	#NULL!	1673	0	#NULL!	1673	0	1673	0	1673	2007-04-10	172	45	208
224	51	1	1	1	0	0	0	0	1	0	0	0	1	2	1	1	0	1	21.7192	1	1	0	1	0	0	0	0	0	0	0	0	0	0	0	********	0	#NULL!	1109	0	#NULL!	1109	0	1109	0	1109	2007-06-18	82	44	100
4207	75	0	1	0	0	0	0	0	0	0	0	0	1	1	1	1	0	1	32.6984	1	1	0	1	0	0	0	0	1	0	0	1	0	0	0	********	0	#NULL!	768	0	#NULL!	768	0	768	0	768	2009-05-14	69	53	83
2146	51	0	1	1	0	0	1	0	0	0	0	0	1	0	0	0	0	1	32.3884	1	1	0	1	0	0	0	0	0	0	0	1	0	0	0	********	0	#NULL!	763	0	#NULL!	763	0	763	0	763	2008-07-09	74	44	88
399	48	1	1	1	1	0	1	0	0	0	0	0	1	0	0	0	0	1	32.4571	1	0	0	1	1	0	0	0	1	0	0	1	0	0	0	********	0	#NULL!	687	0	#NULL!	687	0	687	0	687	2008-09-29	74	36	110
317	71	1	1	1	0	0	0	0	0	0	0	0	1	1	1	0	0	1	35.2555	1	1	0	0	0	0	0	0	0	0	0	1	0	0	0	********	0	#NULL!	1373	0	#NULL!	1373	0	1373	0	1373	2007-04-11	89	39	115
2122	43	1	1	1	0	0	1	0	0	0	0	0	2	1	1	0	0	1	38.3474	1	0	0	1	0	0	0	0	1	0	0	1	0	0	0	********	0	#NULL!	799	0	#NULL!	799	0	799	0	799	2008-05-28	72	31	86
2184	48	0	1	1	0	1	1	0	0	0	0	0	1	3	0	1	0	0	28	1	1	0	1	0	0	0	0	1	0	0	1	0	0	0	********	0	#NULL!	687	0	#NULL!	687	0	687	0	687	2008-11-19	71	42	103
322	51	1	1	1	0	1	1	0	0	0	1	0	2	3	1	1	0	0	31.2213	1	1	1	0	0	1	1	1	0	1	1	1	0	0	0	********	0	#NULL!	1366	0	#NULL!	1366	0	1366	0	1366	2007-04-26	64	35	11
4313	48	0	1	1	0	0	0	0	0	0	0	0	1	1	1	1	0	1	23.1096	1	1	0	1	0	0	0	0	1	0	0	1	0	0	0	********	0	#NULL!	290	0	#NULL!	290	0	290	0	290	2010-07-23	58	57	68
4283	53	0	1	1	0	0	0	0	0	0	0	0	2	1	1	0	0	1	25.2071	1	0	0	1	0	0	0	0	1	0	0	1	0	0	0	********	0	#NULL!	183	0	#NULL!	183	0	183	0	183	2010-04-07	91	89	106
2190	72	1	1	1	0	0	0	0	0	0	0	0	2	0	0	0	0	1	26.6436	0	0	1	1	0	0	0	0	0	0	0	1	0	0	0	********	0	#NULL!	664	0	#NULL!	664	0	664	0	664	2008-12-12	55	35	87
4299	63	1	1	0	0	0	1	0	0	0	0	0	1	2	1	0	0	1	26.8136	1	1	0	1	0	0	0	0	1	0	0	1	1	0	0	********	0	#NULL!	331	0	#NULL!	331	0	331	0	331	2010-06-09	77	34	109
4271	55	1	1	1	0	1	1	0	0	0	0	0	2	1	1	0	0	0	27.4271	1	1	0	1	0	0	1	0	1	0	0	1	0	0	0	********	0	#NULL!	302	0	#NULL!	302	0	302	0	302	2010-01-04	42	30	66
225	62	0	1	1	0	0	0	0	0	0	0	0	1	3	1	0	0	0	34.4579	1	0	0	1	0	0	0	0	0	0	0	1	0	0	0	********	0	#NULL!	1288	0	#NULL!	1288	0	1288	0	1288	2007-07-04	64	44	84
2222	42	1	1	1	0	0	0	0	0	1	1	0	2	2	0	0	0	0	30.8463	1	1	0	0	0	0	0	0	1	0	0	0	0	0	0	********	0	#NULL!	523	0	#NULL!	523	0	523	0	523	2009-06-04	111	43	128
264	55	1	1	1	0	0	0	0	0	0	0	0	1	3	0	0	1	1	21.7993	1	0	0	1	0	0	0	0	1	0	0	0	1	0	0	********	0	#NULL!	963	0	#NULL!	963	0	963	0	963	2007-11-30	111	38	159
2180	57	1	1	0	0	1	1	0	0	0	0	0	1	3	0	0	1	0	33.0579	1	0	1	1	0	0	1	0	1	0	0	0	0	0	0	********	0	#NULL!	660	0	#NULL!	660	0	660	0	660	2008-12-16	94	44	110
4253	60	0	1	1	0	0	1	0	0	0	0	0	2	1	1	1	0	1	24.3333	1	1	0	1	0	0	0	0	1	0	0	1	0	0	0	********	0	#NULL!	544	0	#NULL!	544	0	544	0	544	2009-11-04	93	64	109
2308	51	1	1	1	0	0	1	0	0	0	0	0	2	1	1	1	0	1	30.4498	1	0	0	1	0	0	0	0	0	0	0	1	0	0	0	********	0	#NULL!	183	0	#NULL!	183	0	183	0	183	2010-12-01	85	38	97
473	72	1	1	0	0	1	1	0	0	0	0	0	1	1	1	1	0	1	26.9185	1	1	0	1	0	0	1	0	1	0	0	1	1	0	0	********	0	#NULL!	1142	0	#NULL!	1142	0	1142	0	1142	2007-07-31	52	30	73
2267	41	1	1	1	0	0	1	0	0	0	0	0	2	1	1	0	0	1	28.4055	1	1	0	1	0	0	0	0	1	0	0	1	0	0	0	********	0	#NULL!	576	0	#NULL!	576	0	576	0	576	2009-10-13	91	28	126
2189	48	1	1	1	0	0	0	0	0	0	0	0	2	1	1	0	0	1	29.7458	1	1	0	1	0	0	0	0	0	0	0	1	0	0	0	********	0	#NULL!	665	0	#NULL!	665	0	665	0	665	2008-12-11	74	36	103
267	62	1	1	0	0	0	0	0	0	0	0	0	2	2	1	1	0	0	25.1177	1	1	0	1	0	0	0	0	1	0	0	1	0	0	0	********	0	#NULL!	965	0	#NULL!	965	0	965	0	965	2007-11-28	140	45	153
2106	63	1	1	1	0	0	0	0	1	0	0	0	1	1	1	1	0	1	25.7117	1	1	0	1	0	0	0	0	0	0	0	1	0	0	0	********	0	#NULL!	808	0	#NULL!	808	0	808	0	808	2008-05-12	97	45	111
498	56	1	1	1	0	0	1	0	0	0	0	0	1	1	1	1	0	1	30.1318	1	1	0	1	0	0	0	0	1	0	0	1	1	0	0	********	0	#NULL!	911	0	#NULL!	911	0	911	0	911	2007-11-05	66	43	113
294	47	1	1	1	0	1	0	0	0	0	0	0	2	1	1	1	0	1	27.7323	1	1	0	1	0	0	1	0	1	0	0	1	0	0	0	********	0	#NULL!	891	0	#NULL!	891	0	891	0	891	2008-02-18	66	37	81
4131	42	1	1	1	0	0	0	0	0	0	0	0	1	1	1	1	0	1	27.4691	1	1	0	1	0	0	0	0	1	0	0	1	0	0	0	********	0	#NULL!	776	0	#NULL!	776	0	776	0	776	2008-04-03	85	32	108
3122	63	1	1	1	0	0	0	0	0	0	0	0	1	3	0	0	1	0	26.398	1	0	0	1	0	0	0	0	0	0	0	0	0	0	0	********	0	#NULL!	481	0	#NULL!	481	0	481	0	481	2009-04-02	69	38	91
4326	64	1	1	0	0	0	0	0	0	0	0	0	1	1	1	1	0	1	25.0995	1	1	0	1	0	0	0	0	1	0	0	1	0	0	0	********	0	#NULL!	249	0	#NULL!	249	0	249	0	249	2010-09-09	84	36	114
481	55	1	0	1	0	0	0	0	0	0	0	0	2	1	1	0	0	1	27.3356	1	0	0	1	0	1	0	0	1	0	0	1	0	0	0	********	0	#NULL!	1046	0	#NULL!	1046	0	1046	0	1046	2007-08-20	68	36	132
4255	63	0	1	1	0	0	1	0	0	0	0	0	1	0	0	0	0	1	31.0547	1	1	0	1	0	0	0	0	1	0	0	0	0	0	0	********	0	#NULL!	602	0	#NULL!	602	0	602	0	602	2009-11-11	96	48	108
4329	62	1	1	1	0	0	0	0	0	0	0	0	1	1	1	1	0	1	26.9896	1	1	0	1	0	0	0	0	0	1	0	1	0	0	0	********	0	#NULL!	236	0	#NULL!	236	0	236	0	236	2010-09-22	81	48	98
4157	59	1	1	1	0	0	0	0	0	0	0	0	1	1	1	1	0	1	28.5467	1	1	0	1	0	0	0	0	1	0	0	1	0	0	0	********	0	#NULL!	815	0	#NULL!	815	0	815	0	815	2008-08-11	68	40	79
478	68	0	1	0	0	0	0	0	0	0	0	0	1	0	0	0	0	1	25.5428	1	0	0	1	0	0	0	0	0	0	0	0	0	0	0	********	0	#NULL!	1371	0	#NULL!	1371	0	1371	0	1371	2007-08-07	133	60	161
4304	52	0	1	1	0	0	0	0	0	0	0	0	2	1	1	1	0	1	27.3138	1	1	0	1	0	0	0	0	0	1	0	1	0	0	0	********	0	#NULL!	327	0	#NULL!	327	0	327	0	327	2010-06-14	115	54	134
260	49	1	1	1	0	0	0	0	0	0	0	0	1	1	1	1	0	1	27.1699	1	1	0	1	0	0	0	0	0	0	0	0	0	0	0	********	0	#NULL!	969	0	#NULL!	969	0	969	0	969	2007-11-12	65	36	84
2157	54	1	1	1	1	0	1	0	0	0	0	0	1	2	1	0	0	1	27.3356	1	0	0	1	1	0	0	0	0	0	0	0	0	0	0	********	0	#NULL!	743	0	#NULL!	743	0	743	0	743	2008-09-03	185	55	221
341	51	1	1	1	0	0	0	0	0	0	0	0	1	1	1	1	0	1	28.3848	1	1	0	1	0	0	0	0	0	0	0	1	0	0	0	********	0	#NULL!	1236	0	#NULL!	1236	0	1236	0	1236	2007-10-04	63	50	122
4280	53	1	1	1	0	0	1	0	0	1	0	0	1	1	1	0	0	1	30.6737	1	1	0	1	0	0	0	0	1	0	0	1	1	0	0	********	0	#NULL!	226	0	#NULL!	226	0	226	0	226	2010-03-22	115	46	150
2153	67	1	1	1	0	0	1	0	0	0	0	0	1	0	0	0	0	1	24.4261	0	1	0	0	0	0	0	0	0	0	0	0	0	0	0	********	0	#NULL!	700	0	#NULL!	700	0	700	0	700	2008-10-16	62	53	76
330	42	0	1	1	0	1	0	0	0	0	0	0	2	0	0	0	0	1	31.0547	1	0	0	1	0	0	0	1	1	0	0	1	0	0	0	********	0	#NULL!	1306	0	#NULL!	1306	0	1306	0	1306	2007-06-25	104	38	146
126	79	0	1	0	0	0	1	0	0	0	0	0	1	0	0	0	0	1	26.9531	0	1	0	1	0	0	0	0	1	0	0	1	0	0	0	********	0	#NULL!	1160	0	#NULL!	1160	0	1160	0	1160	2007-10-11	86	65	118
244	66	1	1	1	0	1	1	0	0	0	0	0	1	1	1	1	0	1	30.7394	1	1	0	1	0	0	1	0	0	0	0	0	0	0	0	********	0	#NULL!	996	0	#NULL!	996	0	996	0	996	2007-10-15	74	39	103
3106	54	1	1	1	0	0	1	0	0	0	0	0	2	1	1	1	0	1	26.2596	1	1	0	1	0	0	0	0	0	1	1	1	0	0	0	********	0	#NULL!	615	0	#NULL!	615	0	615	0	615	2008-12-09	97	70	110
398	60	1	1	1	0	0	0	0	0	0	0	0	1	1	1	1	0	1	31.7901	1	1	0	0	0	0	0	0	0	0	0	1	0	0	0	********	0	#NULL!	690	0	#NULL!	690	0	690	0	690	2008-09-26	89	36	118
4100	79	1	1	1	0	0	0	0	0	0	0	0	1	1	0	1	0	1	31.7889	1	1	0	1	0	0	0	0	1	0	0	1	1	0	0	********	0	#NULL!	1014	0	#NULL!	1014	0	1014	0	1014	2007-11-07	58	46	75
4244	59	1	1	0	0	0	1	0	0	0	0	0	2	2	1	1	0	1	22.6582	1	1	0	1	0	0	0	0	1	0	0	1	0	0	0	********	0	#NULL!	290	0	#NULL!	290	0	290	0	290	2009-09-28	55	42	68
2154	42	1	1	1	0	1	0	0	0	0	0	0	2	1	1	1	0	1	30.3019	1	1	0	1	0	0	1	0	0	0	0	1	0	0	0	********	0	#NULL!	735	0	#NULL!	735	0	735	0	735	2008-09-11	92	41	115
3113	52	1	1	1	0	0	0	0	0	0	0	0	1	1	0	0	0	0	#NULL!	1	0	0	0	0	0	0	0	0	0	0	1	0	0	0	********	0	#NULL!	497	0	#NULL!	497	0	497	0	497	2009-03-24	116	37	145
2278	58	1	1	0	0	1	0	0	0	0	0	0	1	0	0	0	0	1	32.8742	1	0	0	1	0	1	1	0	0	0	0	1	0	0	0	********	0	#NULL!	550	0	#NULL!	550	0	550	0	550	2009-10-09	93	38	110
4279	51	1	1	1	0	1	1	0	0	0	0	0	1	1	1	1	0	1	42.3399	1	1	0	1	0	0	1	0	1	0	1	1	0	0	0	********	0	#NULL!	377	0	#NULL!	377	0	377	0	377	2010-03-18	70	38	119
4200	40	1	1	1	0	0	0	0	0	0	0	0	2	1	1	0	0	1	32.4383	1	1	0	1	0	0	0	0	1	0	0	1	0	0	0	********	0	#NULL!	462	0	#NULL!	462	0	462	0	462	2009-04-14	56	31	71
4237	50	1	1	1	0	0	1	0	0	0	0	0	2	1	1	0	0	1	27.7887	1	1	0	0	1	0	0	0	1	0	0	1	0	0	0	********	0	#NULL!	275	0	#NULL!	275	0	275	0	275	2009-09-02	62	39	81
2317	55	1	1	0	0	0	1	0	0	0	0	0	2	1	0	0	0	0	31.3146	1	0	0	1	0	0	0	0	0	1	0	1	0	0	0	********	0	#NULL!	211	0	#NULL!	211	0	211	0	211	2011-02-23	93	33	123
159	66	1	1	1	1	0	1	0	0	0	0	0	2	2	1	0	0	1	#NULL!	1	1	0	1	0	0	0	0	1	0	0	0	0	0	0	********	0	#NULL!	848	0	#NULL!	848	0	848	0	848	2008-06-05	55	38	73
237	66	1	1	1	0	0	0	0	0	0	1	1	1	0	0	0	0	1	28.0864	1	0	0	1	0	0	0	0	0	1	0	0	0	0	0	********	0	#NULL!	1099	0	#NULL!	1099	0	1099	0	1099	2007-07-03	70	37	93
2179	59	1	1	1	0	0	1	0	0	0	1	0	2	2	1	1	0	0	27.9904	1	1	0	1	0	0	0	0	0	1	0	1	1	0	0	********	0	#NULL!	664	0	#NULL!	664	0	664	0	664	2008-12-05	46	27	63
392	56	1	1	1	1	0	0	0	0	0	0	0	2	1	1	0	0	1	28.7319	1	1	0	1	0	0	0	0	0	0	0	1	0	0	0	********	0	#NULL!	811	0	#NULL!	811	0	811	0	811	2008-05-29	97	39	139
3114	60	1	1	1	0	1	0	0	0	0	0	0	1	1	1	1	0	1	#NULL!	1	0	0	1	0	0	1	0	1	0	0	1	0	0	0	********	0	#NULL!	491	0	#NULL!	491	0	491	0	491	2009-03-30	81	36	114
2137	38	1	1	1	1	0	0	0	0	0	0	0	2	1	1	0	0	1	23.9869	1	0	0	1	0	0	0	0	1	0	0	1	0	0	0	********	0	#NULL!	760	0	#NULL!	760	0	760	0	760	2008-09-19	122	57	159
2140	53	1	1	1	0	0	0	0	0	0	0	0	2	1	1	0	0	1	28.5467	1	0	0	1	0	0	0	0	0	0	0	1	0	0	0	********	0	#NULL!	687	0	#NULL!	687	0	687	0	687	2008-09-22	114	33	131
396	46	1	1	1	0	0	0	0	0	0	0	0	1	1	1	1	0	1	28.0428	1	0	0	1	0	0	0	0	0	0	0	1	0	0	0	********	0	#NULL!	515	0	#NULL!	515	0	515	0	515	2009-03-20	106	57	132
4219	57	1	1	1	0	0	0	0	0	0	0	0	1	1	1	0	0	1	21.499	1	1	0	1	0	0	0	0	1	0	0	0	0	0	0	********	0	#NULL!	492	0	#NULL!	492	0	492	0	492	2009-06-15	71	56	90
4282	59	1	1	1	0	1	1	0	0	0	0	0	1	0	0	0	0	1	29.4029	1	1	0	1	0	0	1	0	1	0	0	1	1	0	0	********	0	#NULL!	408	0	#NULL!	408	0	408	0	408	2010-03-23	47	30	94
2213	48	1	1	1	0	1	0	0	0	0	0	0	2	2	1	1	0	1	27.3797	1	1	0	1	0	0	0	0	1	0	0	1	0	0	0	********	0	#NULL!	539	0	#NULL!	539	0	539	0	539	2009-04-14	109	37	136
394	58	1	1	0	0	0	1	0	0	0	0	0	1	1	0	0	0	0	28.6851	1	0	0	0	0	0	0	0	1	0	0	1	0	0	0	********	0	#NULL!	924	0	#NULL!	924	0	924	0	924	2008-10-03	93	33	114
389	57	1	1	1	0	0	0	0	0	0	0	0	2	1	1	1	0	1	23.7954	1	1	0	1	0	0	0	0	0	1	0	1	0	0	0	********	0	#NULL!	817	0	#NULL!	817	0	817	0	817	2008-05-28	87	39	109
480	71	1	1	0	0	0	0	0	0	0	0	0	2	1	1	1	0	1	29.1406	1	0	0	1	0	0	0	0	1	0	0	0	0	0	0	********	0	#NULL!	1288	0	#NULL!	1288	0	1288	0	1288	2007-09-17	103	47	121
123	58	1	1	0	0	0	1	0	0	0	0	0	1	2	1	1	0	1	23.6614	1	1	0	1	0	0	0	0	0	0	0	1	0	0	0	********	0	#NULL!	1279	0	#NULL!	1279	0	1279	0	1279	2007-06-05	60	36	83
4264	68	1	1	1	1	0	0	0	0	0	0	0	1	2	1	1	0	0	29.0447	1	1	0	1	0	1	0	0	1	0	0	1	0	0	0	********	0	#NULL!	572	0	#NULL!	572	0	572	0	572	2009-12-09	87	41	134
4108	48	0	1	1	0	1	1	0	0	0	0	0	1	1	1	1	0	1	36.7105	1	1	0	1	0	0	0	0	1	0	0	1	1	0	0	********	0	#NULL!	983	0	#NULL!	983	0	983	0	983	2007-11-26	62	31	87
2171	73	1	1	1	0	0	1	0	0	0	0	0	1	0	0	0	0	1	31.25	1	0	0	1	0	0	0	0	1	0	0	1	0	0	0	********	0	#NULL!	678	0	#NULL!	678	0	678	0	678	2008-11-19	90	42	104
4252	58	1	1	0	0	0	1	0	0	1	0	0	1	1	1	1	0	1	26.7946	1	1	0	1	0	0	0	0	0	1	1	1	1	0	0	********	0	#NULL!	518	0	#NULL!	518	0	518	0	518	2009-10-26	112	38	128
2283	53	1	1	1	0	0	0	0	0	0	0	0	1	2	1	1	0	0	26.7299	1	1	0	1	1	0	0	0	1	0	0	1	0	0	0	********	0	#NULL!	377	0	#NULL!	377	0	377	0	377	2009-12-10	92	31	108
323	55	1	1	1	1	0	1	0	0	0	0	0	1	2	1	1	0	1	28.0277	1	1	0	0	0	0	0	0	0	1	0	1	1	0	0	********	0	#NULL!	1334	0	#NULL!	1334	0	1334	0	1334	2007-05-28	89	30	115
4147	52	1	0	1	0	0	0	0	0	0	0	0	1	1	1	0	0	1	27.9297	1	0	0	1	0	0	0	0	0	0	0	1	0	0	0	********	0	#NULL!	708	0	#NULL!	708	0	708	0	708	2008-06-04	66	40	99
271	69	1	1	0	0	0	1	0	0	0	0	0	1	2	0	0	1	1	29.0174	1	0	0	0	0	0	0	0	1	0	0	0	1	0	0	********	0	#NULL!	408	0	#NULL!	408	0	408	0	408	2010-07-26	55	29	101
110	63	1	1	1	0	1	1	0	0	0	0	0	1	2	1	1	0	0	#NULL!	1	1	0	1	0	0	1	0	0	1	0	1	0	0	0	********	0	#NULL!	1162	0	#NULL!	1162	0	1162	0	1162	2007-04-23	104	35	142
2219	47	1	1	1	1	0	0	0	0	0	0	0	1	0	0	0	0	1	19.8177	1	1	0	1	0	0	0	0	0	0	0	1	0	0	0	********	0	#NULL!	519	0	#NULL!	519	0	519	0	519	2009-06-08	47	55	58
3100	45	1	1	1	0	0	0	0	0	0	0	0	1	2	1	0	0	1	29.4107	1	1	0	1	0	0	0	0	0	0	0	1	0	0	0	********	0	#NULL!	694	0	#NULL!	694	0	694	0	694	2008-09-22	69	34	94
4206	62	1	1	0	0	0	1	0	0	0	0	0	1	3	1	1	0	0	29.4023	1	1	0	1	0	0	0	0	1	0	0	1	0	0	0	********	0	#NULL!	470	0	#NULL!	470	0	470	0	470	2009-07-21	66	46	133
289	58	1	1	1	0	0	1	0	1	0	0	0	1	1	0	0	0	0	30.4705	1	0	0	1	0	0	0	0	1	0	0	1	0	0	0	********	0	#NULL!	904	0	#NULL!	904	0	904	0	904	2008-02-04	86	43	106
356	74	1	1	1	0	1	1	0	0	0	0	0	1	1	1	1	0	1	26.5021	1	1	0	1	0	0	0	0	0	1	0	1	0	0	0	********	0	#NULL!	1103	0	#NULL!	1103	0	1103	0	1103	2007-12-10	57	63	77
2217	56	1	1	1	0	1	1	0	0	0	0	0	1	2	0	0	0	0	32.526	1	1	0	1	0	1	1	0	0	0	0	1	0	0	0	********	0	#NULL!	588	0	#NULL!	588	0	588	0	588	2009-03-31	66	42	96
4317	68	0	1	1	1	0	1	0	0	0	0	0	2	1	0	0	0	0	33.7945	1	0	0	1	1	0	0	0	1	0	0	1	1	0	0	********	0	#NULL!	291	0	#NULL!	291	0	291	0	291	2010-07-22	105	47	144
2309	53	1	1	1	1	1	0	0	0	0	0	0	1	1	1	1	0	1	28.0497	1	0	0	1	0	0	0	0	0	0	0	1	0	0	0	********	0	#NULL!	182	0	#NULL!	182	0	182	0	182	2010-12-02	85	40	106
3108	40	1	1	1	0	0	0	0	0	0	0	0	1	2	1	1	0	1	29.0548	1	1	0	1	0	0	0	0	0	0	0	1	0	0	0	********	0	#NULL!	900	0	#NULL!	900	0	900	0	900	2008-10-27	72	35	115
393	46	0	1	1	0	0	1	0	0	0	0	0	1	2	1	1	0	0	24.0385	1	1	0	1	0	0	0	0	1	1	0	1	0	0	0	********	0	#NULL!	764	0	#NULL!	764	0	764	0	764	2008-07-14	90	41	123
2298	48	1	1	1	0	1	0	0	0	0	0	0	1	0	0	0	1	1	30.6939	1	0	0	1	0	0	1	0	1	0	0	0	0	0	0	********	0	#NULL!	425	0	#NULL!	425	0	425	0	425	2010-03-12	89	44	126
2315	48	1	1	1	0	1	1	0	0	0	0	0	1	1	0	0	0	0	27.4406	1	0	0	1	0	0	1	0	0	0	0	0	0	0	0	********	0	#NULL!	177	0	#NULL!	177	0	177	0	177	2011-02-15	61	60	71
494	62	1	1	1	0	1	1	0	0	0	1	0	1	2	1	0	0	0	29.4531	1	1	1	1	1	0	0	0	1	0	0	1	0	0	0	********	0	#NULL!	1272	0	#NULL!	1272	0	1272	0	1272	2007-10-10	71	44	91
4278	51	1	1	1	0	0	0	0	0	0	0	0	2	1	1	0	0	1	25.3537	1	1	0	1	0	0	0	0	1	0	0	1	0	0	0	********	0	#NULL!	268	0	#NULL!	268	0	268	0	268	2010-02-08	64	63	94
3112	60	1	1	1	0	1	1	0	0	0	0	0	1	1	1	1	0	1	26.3656	1	1	0	1	0	0	1	0	1	0	0	1	0	0	0	********	0	#NULL!	483	0	#NULL!	483	0	483	0	483	2009-04-06	78	50	92
4134	46	1	0	1	1	0	1	0	0	0	0	0	1	3	1	1	0	0	33.1213	1	1	0	1	0	0	0	0	0	1	1	1	0	0	0	********	0	#NULL!	663	0	#NULL!	663	0	663	0	663	2008-04-18	78	30	118
335	38	1	1	1	0	0	0	0	0	0	0	0	2	1	1	0	0	1	21.7181	1	1	0	1	0	0	0	0	1	0	0	0	0	0	0	********	0	#NULL!	1247	0	#NULL!	1247	0	1247	0	1247	2007-09-06	63	43	76
122	67	1	1	1	0	0	1	0	0	0	0	0	2	3	1	1	0	0	30.478	1	1	0	1	0	0	0	0	0	0	0	1	0	0	0	********	0	#NULL!	1105	0	#NULL!	1105	0	1105	0	1105	2007-10-16	93	40	118
2186	68	0	1	0	0	1	1	0	0	0	0	0	1	1	1	1	0	0	23.3844	1	1	0	1	0	0	1	1	1	0	0	1	0	0	0	********	0	#NULL!	665	0	#NULL!	665	0	665	0	665	2008-12-11	89	47	105
4268	60	1	1	0	0	0	1	0	0	0	0	0	2	1	1	0	0	1	29.7607	1	1	0	1	0	0	0	0	0	0	0	1	0	0	0	********	0	#NULL!	205	0	#NULL!	205	0	205	0	205	2009-12-21	82	38	94
2147	49	0	1	1	0	0	0	0	0	0	0	0	2	1	1	0	0	1	24.6914	1	1	0	1	0	0	0	0	0	0	0	1	0	0	0	********	0	#NULL!	764	0	#NULL!	764	0	764	0	764	2008-07-08	102	44	125
4125	43	1	1	1	0	0	0	0	0	0	0	0	1	2	0	0	0	0	27.716	1	1	0	1	1	0	0	0	1	0	0	1	0	0	0	********	0	#NULL!	889	0	#NULL!	889	0	889	0	889	2008-03-03	80	59	100
4328	43	0	1	1	0	0	0	0	0	0	0	0	1	0	0	0	0	1	17.0646	1	0	0	0	0	0	0	0	1	0	0	1	0	0	0	********	0	#NULL!	235	0	#NULL!	235	0	235	0	235	2010-09-23	98	86	108
2223	49	0	1	1	0	0	1	0	0	0	0	0	1	1	1	1	0	1	#NULL!	1	1	0	1	0	1	0	0	1	0	0	1	0	0	0	********	0	#NULL!	526	0	#NULL!	526	0	526	0	526	2009-06-03	42	36	150
4232	64	1	1	1	0	0	1	0	0	0	0	0	1	1	1	0	0	1	26.957	1	1	0	1	0	0	0	0	1	0	0	1	0	0	0	********	0	#NULL!	312	0	#NULL!	312	0	312	0	312	2009-09-30	55	23	73
112	69	1	1	1	0	0	1	0	0	0	0	0	1	3	1	1	0	0	33.2671	1	1	0	1	0	0	0	0	0	0	0	1	0	0	0	********	0	#NULL!	1450	0	#NULL!	1450	0	1450	0	1450	2007-05-14	57	34	100
265	74	1	1	1	1	0	0	0	1	0	0	0	1	1	1	1	0	0	25.0927	1	1	0	1	0	0	0	0	1	0	0	1	0	0	0	********	0	#NULL!	909	0	#NULL!	909	0	909	0	909	2008-01-23	84	35	108
277	59	1	1	0	0	1	1	0	1	0	0	0	1	1	1	1	0	1	22.8374	1	1	0	0	0	0	1	1	0	0	0	1	0	0	0	********	0	#NULL!	911	0	#NULL!	911	0	911	0	911	2008-01-23	82	41	99
2260	58	1	1	0	0	0	0	0	0	0	0	0	2	2	1	1	0	0	28.8754	1	0	0	1	0	0	0	0	1	0	0	1	0	0	0	********	0	#NULL!	266	0	#NULL!	266	0	266	0	266	2010-06-15	86	42	106
4171	51	1	1	1	0	0	0	0	0	0	0	0	1	1	1	1	0	1	27.3586	1	1	0	1	0	0	0	0	1	0	0	0	0	0	0	********	0	#NULL!	896	0	#NULL!	896	0	896	0	896	2008-11-20	74	37	93
4197	40	1	1	1	0	0	1	0	0	0	0	0	2	1	1	0	0	1	33.1429	1	1	0	1	0	0	0	0	1	0	0	1	0	0	0	********	0	#NULL!	463	0	#NULL!	463	0	463	0	463	2009-04-02	87	39	149
4166	45	1	1	1	0	0	0	0	0	0	0	0	2	1	1	1	0	0	28.7356	1	1	0	1	0	0	0	0	1	0	0	1	0	0	0	********	0	#NULL!	827	0	#NULL!	827	0	827	0	827	2008-09-11	70	33	89
4182	71	0	1	0	0	0	1	0	0	0	0	0	1	1	1	1	0	1	32.4	1	1	0	1	0	0	0	0	1	0	0	0	0	0	0	********	0	#NULL!	644	0	#NULL!	644	0	644	0	644	2008-12-18	98	59	126
43	64	1	1	1	0	1	1	0	0	0	0	0	1	3	1	1	0	0	29.4922	1	1	0	1	0	0	0	0	1	0	0	1	0	0	0	********	0	#NULL!	1582	0	#NULL!	1582	0	1582	0	1582	2007-01-08	86	54	125
360	60	1	1	1	0	0	0	0	0	0	0	0	2	2	1	0	0	0	23.6838	1	0	0	1	0	0	0	0	0	0	0	1	0	0	0	********	0	#NULL!	1149	0	#NULL!	1149	0	1149	0	1149	2007-10-25	93	44	113
232	46	1	1	1	0	0	0	0	0	0	0	0	2	0	0	0	0	1	29.132	1	0	0	0	0	1	0	0	0	0	0	1	0	0	0	********	0	#NULL!	1083	0	#NULL!	1083	0	1083	0	1083	2007-07-19	89	61	110
362	44	1	1	1	0	0	1	0	0	0	0	0	1	1	1	1	0	1	35.8302	1	1	0	0	0	0	0	0	0	0	0	1	0	0	0	********	0	#NULL!	994	0	#NULL!	994	0	994	0	994	2008-03-03	146	46	199
4233	54	1	1	1	0	0	1	0	0	0	0	0	1	1	1	1	0	1	26.6016	1	1	0	1	0	0	0	0	1	0	0	1	0	0	0	********	0	#NULL!	832	0	#NULL!	832	0	832	0	832	2009-08-13	46	42	61
2121	52	1	1	1	0	0	0	0	0	0	0	0	1	1	1	0	0	1	34.6021	1	1	0	1	0	0	0	0	0	0	0	1	0	0	0	********	0	#NULL!	806	0	#NULL!	806	0	806	0	806	2008-05-19	52	33	74
2275	54	1	1	1	0	0	0	0	0	0	0	0	1	1	1	0	0	1	29.0659	1	1	0	1	0	0	0	0	1	0	0	1	0	0	0	********	0	#NULL!	531	0	#NULL!	531	0	531	0	531	2009-10-15	64	40	85
2249	45	0	1	1	0	0	1	0	0	0	0	0	2	1	1	1	0	1	33.7925	1	1	0	1	0	0	0	0	1	0	0	0	0	0	0	********	0	#NULL!	612	0	#NULL!	612	0	612	0	612	2009-06-30	71	51	110
361	58	1	1	1	0	1	1	0	0	0	0	0	1	2	1	1	0	0	30.4076	1	1	0	0	0	0	0	0	0	1	0	1	0	0	0	********	0	#NULL!	714	0	#NULL!	714	0	714	0	714	2008-02-08	133	38	169
3105	58	1	1	1	0	0	1	0	0	0	0	0	1	1	1	1	0	1	26.897	1	1	0	1	0	0	0	0	1	0	0	1	0	0	0	********	0	#NULL!	663	0	#NULL!	663	0	663	0	663	2008-10-22	87	44	119
4228	47	1	1	1	0	0	0	0	0	0	0	0	2	1	1	0	0	1	21.769	1	1	0	1	0	0	0	0	1	0	0	1	0	0	0	********	0	#NULL!	657	0	#NULL!	657	0	657	0	657	2009-07-22	59	54	73
2129	74	0	1	0	0	1	1	0	0	0	0	0	1	3	1	1	0	0	21.6441	1	1	0	1	0	0	1	1	1	0	0	1	0	0	0	********	0	#NULL!	776	0	#NULL!	776	0	776	0	776	2008-06-20	83	54	98
4248	48	1	1	1	0	0	1	0	0	0	0	0	1	1	1	0	0	1	30.9666	1	1	0	1	0	0	0	0	1	0	0	1	0	0	0	********	0	#NULL!	258	0	#NULL!	258	0	258	0	258	2009-10-30	53	36	77
2107	56	1	1	1	0	1	1	0	0	0	0	0	1	0	0	0	0	1	#NULL!	1	0	0	0	0	0	1	0	0	0	0	1	0	0	0	********	0	#NULL!	815	0	#NULL!	815	0	815	0	815	2008-05-05	94	47	115
454	59	1	1	1	0	0	0	0	0	0	0	0	1	1	1	1	0	1	26.1738	1	1	0	1	0	0	0	0	1	0	0	1	0	0	0	********	0	#NULL!	1106	0	#NULL!	1106	0	1106	0	1106	2007-06-13	108	41	125
441	50	0	1	1	0	1	0	0	0	0	0	0	2	0	1	0	0	1	32.0459	1	1	0	1	0	0	1	0	1	0	0	1	0	0	0	********	0	#NULL!	1128	0	#NULL!	1128	0	1128	0	1128	2007-05-17	128	61	150
4129	40	1	1	1	0	0	0	0	0	0	0	0	1	1	1	1	0	1	29.9824	1	1	0	1	0	0	0	0	1	0	0	0	0	0	0	********	0	#NULL!	1032	0	#NULL!	1032	0	1032	0	1032	2008-03-26	84	31	114
2239	58	0	1	1	0	0	0	0	0	0	0	0	1	2	1	1	0	1	30.0914	1	1	0	0	0	0	0	0	1	0	0	1	0	0	0	********	0	#NULL!	470	0	#NULL!	470	0	470	0	470	2009-08-04	93	52	132
2269	49	1	1	1	0	0	0	0	0	0	0	0	1	1	1	1	0	1	31.935	1	1	0	1	0	0	0	0	0	0	0	1	0	0	0	********	0	#NULL!	419	0	#NULL!	419	0	419	0	419	2009-10-14	71	48	92
2164	56	1	1	1	0	0	1	0	0	0	0	0	1	0	0	0	0	1	29.7004	1	1	0	1	0	0	0	0	1	0	0	1	0	0	0	********	0	#NULL!	1337	0	#NULL!	1337	0	1337	0	1337	2008-09-29	82	40	114
44	80	0	1	1	0	0	0	0	0	0	0	0	1	0	0	0	0	1	28.7201	1	1	0	1	0	0	0	0	0	0	0	0	0	0	0	********	0	#NULL!	1225	0	#NULL!	1225	0	1225	0	1225	2007-01-19	88	66	102
4185	31	1	1	0	0	0	0	0	0	0	0	0	2	1	1	0	0	1	23.3564	1	1	0	1	0	0	0	0	1	0	0	1	0	0	0	********	0	#NULL!	813	0	#NULL!	813	0	813	0	813	2009-01-12	56	75	67
2116	61	1	1	1	0	0	0	0	0	0	0	0	1	0	0	0	0	1	32.5964	1	1	0	1	0	0	0	0	0	0	0	1	0	0	0	********	0	#NULL!	816	0	#NULL!	816	0	816	0	816	2008-05-14	65	37	96
2287	71	1	1	0	0	0	1	0	0	0	0	0	1	2	1	1	0	1	25.8065	1	1	0	1	0	0	0	0	0	0	0	1	0	0	0	********	0	#NULL!	506	0	#NULL!	506	0	506	0	506	2009-12-14	126	47	144
3128	45	1	1	1	0	0	1	0	0	0	0	0	1	1	0	0	0	0	33.218	1	0	0	1	0	0	0	0	0	1	0	1	0	0	0	********	0	#NULL!	363	0	#NULL!	363	0	363	0	363	2009-07-29	96	43	123
290	48	1	1	1	0	0	1	0	0	0	0	0	2	1	1	1	0	0	30.1194	1	1	0	1	0	0	0	0	1	0	0	1	0	0	0	********	0	#NULL!	907	0	#NULL!	907	0	907	0	907	2008-02-01	67	51	84
379	42	1	1	1	0	0	0	0	0	0	0	0	1	2	1	1	0	1	25.3815	1	1	0	1	0	0	0	0	0	0	0	1	0	0	0	********	0	#NULL!	887	0	#NULL!	887	0	887	0	887	2008-05-09	78	39	108
4123	46	1	1	1	0	1	0	0	0	0	0	0	2	1	1	0	0	1	35.1393	1	0	0	1	0	0	0	0	1	0	0	0	1	0	0	********	0	#NULL!	1207	0	#NULL!	1207	0	1207	0	1207	2008-02-29	98	34	122
2252	49	0	1	1	0	1	0	0	0	0	0	0	1	1	1	1	0	1	34.1542	1	1	0	1	0	0	1	1	0	0	0	1	0	0	0	********	0	#NULL!	492	0	#NULL!	492	0	492	0	492	2009-07-20	82	45	120
4150	58	1	1	1	0	1	1	0	0	0	0	0	1	1	1	0	0	1	29.7781	1	0	0	1	0	0	1	0	0	1	0	0	1	0	0	********	0	#NULL!	943	0	#NULL!	943	0	943	0	943	2008-07-17	67	28	94
2207	59	0	1	0	0	1	1	0	0	0	0	0	1	1	1	1	0	1	36.0519	1	1	0	1	0	0	1	0	0	0	0	1	0	0	0	********	0	#NULL!	730	0	#NULL!	730	0	730	0	730	2009-04-01	83	49	111
263	49	1	1	1	0	0	0	0	0	0	0	0	1	2	1	0	0	1	28.0816	1	1	0	0	0	0	0	0	0	0	0	1	0	0	0	********	0	#NULL!	953	0	#NULL!	953	0	953	0	953	2007-12-10	99	39	115
4192	65	0	1	1	0	0	1	0	0	0	0	0	1	2	1	1	0	1	27.4411	1	1	0	1	1	0	0	0	0	1	0	0	1	0	0	********	0	#NULL!	586	0	#NULL!	586	0	586	0	586	2009-03-11	63	48	91
435	46	1	1	1	0	0	0	0	0	0	0	0	2	2	1	1	0	1	23.4607	0	0	0	0	0	0	0	0	0	0	0	0	0	0	0	********	0	#NULL!	1158	0	#NULL!	1158	0	1158	0	1158	2007-04-17	88	45	111
377	58	1	1	1	0	0	0	0	0	0	0	0	1	0	0	0	0	1	29.7578	1	0	0	1	1	0	0	0	1	0	0	1	0	0	0	********	0	#NULL!	877	0	#NULL!	877	0	877	0	877	2008-05-19	80	42	146
255	56	1	1	1	0	0	0	0	1	0	0	0	1	2	0	1	0	1	23.729	1	1	0	1	0	0	0	0	0	0	0	1	0	0	0	********	0	#NULL!	969	0	#NULL!	969	0	969	0	969	2007-11-12	120	62	135
4318	49	1	1	1	0	0	0	0	0	0	0	0	1	1	1	1	0	1	28.9668	1	1	0	1	0	0	0	0	0	1	0	0	0	0	0	********	0	#NULL!	290	0	#NULL!	290	0	290	0	290	2010-07-23	104	46	120
2307	56	1	1	1	1	0	1	0	0	0	0	0	1	3	1	1	0	0	28.9062	1	1	0	1	0	0	0	0	0	0	0	1	0	0	0	********	0	#NULL!	181	0	#NULL!	181	0	181	0	181	2010-12-03	109	44	123
164	49	1	1	1	0	0	0	0	0	0	0	0	1	1	1	0	0	1	28.4055	1	0	0	1	0	0	0	0	1	0	0	1	0	0	0	********	0	#NULL!	715	0	#NULL!	715	0	715	0	715	2008-11-26	81	48	94
4118	48	0	1	1	0	0	0	0	0	0	0	0	1	0	0	1	0	0	28.4298	1	0	0	1	0	0	0	0	1	0	0	0	0	0	0	********	0	#NULL!	1015	0	#NULL!	1015	0	1015	0	1015	2008-01-11	89	66	10
371	69	1	1	1	0	1	1	0	0	0	0	0	1	2	1	1	0	0	28.0816	1	1	0	0	0	0	1	0	0	1	0	1	0	0	0	********	0	#NULL!	913	0	#NULL!	913	0	913	0	913	2008-02-25	96	38	118
387	55	1	1	1	0	0	1	0	0	0	0	0	1	1	0	0	1	0	33.6593	0	1	0	1	0	0	0	0	0	1	0	1	0	0	0	********	0	#NULL!	774	0	#NULL!	774	0	774	0	774	2008-07-10	93	37	151
2172	72	1	1	0	0	1	0	0	0	0	0	0	1	1	1	1	0	0	27.6817	1	1	0	1	0	0	1	0	1	0	0	0	0	0	0	********	0	#NULL!	722	0	#NULL!	722	0	722	0	722	2008-10-06	67	45	83
3116	57	0	1	0	0	0	0	0	0	0	0	0	2	0	0	0	0	1	31.6406	1	0	0	0	0	0	0	0	0	0	0	1	0	0	0	********	0	#NULL!	496	0	#NULL!	496	0	496	0	496	2009-03-27	103	56	119
37	43	1	1	1	0	0	0	0	0	0	0	0	1	1	1	1	0	1	28.2247	1	1	0	1	0	0	0	0	1	0	0	1	0	0	0	********	0	#NULL!	1427	0	#NULL!	1427	0	1427	0	1427	2007-02-28	72	29	93
155	75	1	1	1	0	0	1	0	0	0	0	0	1	1	1	1	0	1	27.1809	1	1	0	1	0	0	0	0	0	1	0	0	0	0	0	********	0	#NULL!	839	0	#NULL!	839	0	839	0	839	2008-01-15	71	60	84
2118	53	1	1	1	0	0	0	0	0	0	0	0	1	1	1	0	0	1	27.6095	1	0	0	1	0	0	0	0	0	0	0	0	0	0	0	********	0	#NULL!	806	0	#NULL!	806	0	806	0	806	2008-05-19	84	51	107
463	60	1	1	1	0	0	0	0	0	0	0	0	1	1	1	1	0	1	30.9065	1	1	0	1	0	0	0	0	1	0	0	0	0	0	0	********	0	#NULL!	1071	0	#NULL!	1071	0	1071	0	1071	2007-07-11	55	28	65
2263	54	1	1	1	0	0	1	0	0	0	0	0	1	2	1	1	0	1	30.0408	1	0	0	1	0	0	0	0	0	0	0	0	0	0	0	********	0	#NULL!	267	0	#NULL!	267	0	267	0	267	2010-06-14	58	44	85
2211	56	1	1	1	0	0	1	0	0	0	0	0	1	1	1	1	0	1	29.2421	1	1	0	1	0	0	0	0	1	0	0	1	0	0	0	********	0	#NULL!	550	0	#NULL!	550	0	550	0	550	2009-04-03	64	43	76
2271	58	1	0	1	0	0	0	0	0	0	0	0	2	1	1	0	0	1	24.977	1	0	0	1	0	0	0	0	0	0	0	1	0	0	0	********	0	#NULL!	284	0	#NULL!	284	0	284	0	284	2010-06-10	102	43	115
2241	49	0	1	1	0	0	0	0	0	0	0	0	2	1	1	1	0	1	20.9566	1	1	0	1	0	0	0	0	0	0	0	0	0	0	0	********	0	#NULL!	491	0	#NULL!	491	0	491	0	491	2009-07-14	86	41	100
4322	52	1	1	1	0	0	0	0	0	0	0	0	1	2	1	1	0	1	29.2056	1	1	0	1	0	0	0	0	1	0	0	0	0	0	0	********	0	#NULL!	247	0	#NULL!	247	0	247	0	247	2010-09-06	75	36	95
2261	49	1	1	1	1	0	0	0	0	0	0	0	1	1	1	0	0	1	40.4844	1	1	0	1	0	0	0	0	1	0	0	1	0	0	0	********	0	#NULL!	454	0	#NULL!	454	0	454	0	454	2009-09-02	93	38	195
4164	46	1	0	1	0	0	0	0	0	0	0	0	2	0	0	0	0	1	27.2509	1	0	0	1	0	0	0	0	1	0	0	0	0	0	0	********	0	#NULL!	669	0	#NULL!	669	0	669	0	669	2008-09-05	145	50	156
4235	42	1	1	1	0	0	1	0	0	0	0	0	1	0	1	0	0	1	24.2901	1	1	0	1	0	0	0	0	0	1	0	0	1	0	0	********	0	#NULL!	645	0	#NULL!	645	0	645	0	645	2009-09-02	84	56	110
364	50	1	1	0	0	0	1	0	0	0	0	0	1	#NULL!	0	0	0	#NULL!	34.1311	1	1	0	0	0	1	0	0	0	0	0	1	0	0	0	********	0	#NULL!	1044	0	#NULL!	1044	0	1044	0	1044	2008-01-10	79	36	97
297	50	1	1	1	0	0	0	0	0	0	0	0	1	2	1	1	0	1	31.1419	1	0	0	0	0	0	0	0	0	0	0	1	0	0	0	********	0	#NULL!	484	0	#NULL!	484	0	484	0	484	2010-08-04	95	46	181
3101	48	1	1	1	0	1	0	0	0	0	0	0	2	2	1	1	0	1	24.9135	1	1	0	1	0	0	1	0	1	0	0	1	0	0	0	********	0	#NULL!	651	0	#NULL!	651	0	651	0	651	2008-10-29	99	33	123
2206	59	1	1	0	0	0	1	0	0	0	0	0	1	1	1	1	0	1	24.7721	1	1	0	1	0	0	0	0	0	0	0	1	0	0	0	********	0	#NULL!	579	0	#NULL!	579	0	579	0	579	2009-04-02	67	38	79
2158	49	1	1	0	1	0	0	0	0	0	0	0	2	1	0	0	0	0	29.7442	1	1	0	1	0	0	0	0	0	0	0	1	0	0	0	********	0	#NULL!	738	0	#NULL!	738	0	738	0	738	2008-09-08	88	38	114
2132	48	0	1	1	0	0	1	0	0	0	0	0	1	0	0	0	0	1	30.3673	1	0	0	0	0	0	0	0	1	0	0	0	0	0	0	********	0	#NULL!	783	0	#NULL!	783	0	783	0	783	2008-06-18	74	92	94
455	47	1	1	1	0	0	1	0	0	0	0	0	1	1	1	0	0	1	37.1486	1	1	0	1	0	0	0	0	1	0	0	1	1	0	0	********	0	#NULL!	1101	0	#NULL!	1101	0	1101	0	1101	2007-06-11	64	30	77
4331	72	1	1	1	0	0	0	0	0	0	0	0	1	2	1	1	0	1	30.1856	1	1	0	1	0	0	0	0	1	0	0	0	0	0	0	********	0	#NULL!	232	0	#NULL!	232	0	232	0	232	2010-09-27	61	40	83
39	45	1	1	1	0	0	0	0	0	0	0	0	1	2	1	1	0	0	24.8457	1	0	0	1	0	0	0	0	1	0	0	1	0	0	0	********	0	#NULL!	1417	0	#NULL!	1417	0	1417	0	1417	2007-03-12	121	41	139
153	37	1	1	1	0	0	0	0	0	0	0	0	1	1	1	1	0	1	28.3737	1	1	0	1	0	0	0	0	0	0	0	0	0	0	0	********	0	#NULL!	1339	0	#NULL!	1339	0	1339	0	1339	2007-12-01	58	45	97
29	60	1	1	1	0	1	1	0	0	0	0	0	1	3	0	0	0	0	31.1419	1	1	0	1	0	0	1	0	1	0	0	1	0	0	0	********	0	#NULL!	1175	0	#NULL!	1175	0	1175	0	1175	2007-04-11	82	40	101
270	52	1	1	1	0	0	1	0	0	0	0	0	2	1	1	0	0	1	26.7299	1	0	0	1	0	0	0	0	1	0	0	1	0	0	0	********	0	#NULL!	911	0	#NULL!	911	0	911	0	911	2008-01-21	88	47	104
4213	57	1	1	1	0	1	1	0	0	0	0	0	2	1	1	0	0	1	37.1114	1	1	0	1	0	1	1	0	0	1	0	0	0	0	0	********	0	#NULL!	363	0	#NULL!	363	0	363	0	363	2009-05-27	87	36	145
468	68	0	1	0	0	0	1	0	0	0	0	0	1	1	1	1	0	0	24.1147	1	1	0	1	0	0	0	0	0	1	0	0	1	0	0	********	0	#NULL!	1385	0	#NULL!	1385	0	1385	0	1385	2007-08-14	73	49	98
259	61	1	1	1	0	1	1	0	0	0	0	0	1	2	1	1	0	0	28.699	0	1	0	1	0	0	1	1	1	0	0	1	0	0	0	********	0	#NULL!	988	0	#NULL!	988	0	988	0	988	2007-10-24	76	39	110
293	49	1	1	1	0	0	1	0	0	0	0	0	1	2	0	0	0	0	31.7106	1	1	0	0	0	0	0	0	1	0	0	1	0	0	0	********	0	#NULL!	905	0	#NULL!	905	0	905	0	905	2008-02-04	137	39	164
2285	34	1	1	1	1	1	1	0	0	0	0	0	2	1	1	0	0	1	31.6158	1	0	0	1	0	0	1	1	1	0	0	1	0	0	0	********	0	#NULL!	361	0	#NULL!	361	0	361	0	361	2010-02-11	78	31	128
4297	42	1	1	1	1	1	0	0	0	0	0	0	2	1	1	1	0	1	37.0038	1	1	0	1	0	1	1	0	1	0	0	1	0	0	0	********	0	#NULL!	345	0	#NULL!	345	0	345	0	345	2010-06-07	107	37	133
2125	58	1	1	1	0	0	0	0	0	0	0	0	1	2	1	0	0	0	29.0533	1	1	0	1	0	0	0	0	0	0	0	0	1	0	0	********	0	#NULL!	771	0	#NULL!	771	0	771	0	771	2008-06-25	90	35	110
349	67	1	1	1	0	0	1	0	1	0	0	1	1	1	1	1	0	1	30.2222	0	1	1	1	1	0	0	0	0	1	1	0	1	0	0	********	0	#NULL!	1229	0	#NULL!	1229	0	1229	0	1229	2007-10-22	176	67	262
4325	50	0	1	0	0	0	0	0	0	0	0	0	2	1	1	0	0	1	22.6562	1	1	0	1	0	0	0	0	0	0	0	0	0	0	0	********	0	#NULL!	245	0	#NULL!	245	0	245	0	245	2010-09-08	75	66	92
4302	61	1	1	1	0	0	1	0	0	0	0	0	1	1	1	1	0	1	24.3418	1	1	0	1	0	0	0	0	1	0	0	1	0	0	0	********	0	#NULL!	324	0	#NULL!	324	0	324	0	324	2010-06-17	67	56	80
367	46	0	1	1	0	1	1	0	0	0	0	0	2	1	1	1	0	1	30.4867	1	1	0	1	0	1	1	0	0	0	0	1	0	0	0	********	0	#NULL!	1002	0	#NULL!	1002	0	1002	0	1002	2008-01-18	114	56	147
163	46	1	1	1	0	0	0	0	0	0	0	0	1	3	1	1	0	1	24.4473	1	1	0	1	0	0	0	0	0	0	0	1	0	0	0	********	0	#NULL!	701	0	#NULL!	701	0	701	0	701	2008-11-24	44	38	94
2126	74	1	1	1	0	1	1	0	0	0	0	0	1	1	1	1	0	1	28.0816	1	0	0	0	0	1	1	1	0	1	0	1	1	0	0	********	0	#NULL!	783	0	#NULL!	783	0	783	0	783	2008-06-13	87	35	107
2166	35	1	1	1	1	0	0	0	0	0	0	0	1	0	0	0	0	1	30.1847	1	1	0	1	0	0	0	0	0	0	0	1	0	0	0	********	0	#NULL!	733	0	#NULL!	733	0	733	0	733	2008-09-18	101	32	136
214	56	1	1	1	0	0	0	0	0	0	0	0	1	1	0	0	0	0	25.7117	1	1	0	1	1	0	0	0	1	0	0	1	0	0	0	********	0	#NULL!	1593	0	#NULL!	1593	0	1593	0	1593	2007-06-07	105	33	128
3117	59	1	1	1	0	0	0	0	1	0	0	0	1	1	1	0	0	1	21.6815	0	1	0	1	0	0	0	0	0	0	0	0	0	0	0	********	0	#NULL!	499	0	#NULL!	499	0	499	0	499	2009-03-24	80	57	111
2224	54	1	1	1	0	0	1	0	0	0	0	0	1	1	0	0	0	0	32.872	1	1	0	1	0	0	0	0	1	0	0	1	0	0	0	********	0	#NULL!	525	0	#NULL!	525	0	525	0	525	2009-06-04	62	37	79
486	54	1	1	1	0	1	0	0	0	0	0	0	1	2	1	1	0	1	28.9827	1	1	0	1	0	1	1	0	0	0	0	1	0	0	0	********	0	#NULL!	1001	0	#NULL!	1001	0	1001	0	1001	2007-10-22	132	41	202
2139	40	1	1	1	0	0	0	0	0	0	0	0	1	2	1	0	0	0	30.4834	0	1	0	1	0	1	0	0	0	0	0	1	0	0	0	********	0	#NULL!	771	0	#NULL!	771	0	771	0	771	2008-06-30	77	33	125
2292	55	1	1	1	0	0	0	0	0	0	0	0	1	1	1	1	0	1	32.3265	1	1	0	1	0	0	0	0	0	0	0	1	0	0	0	********	0	#NULL!	300	0	#NULL!	300	0	300	0	300	2010-03-02	79	40	123
2270	54	1	1	1	0	0	0	0	0	0	0	0	1	1	1	1	0	1	30.6554	1	1	0	1	0	0	0	0	1	0	0	1	0	0	0	********	0	#NULL!	547	0	#NULL!	547	0	547	0	547	2009-10-20	72	40	90
266	61	1	1	1	0	0	0	0	0	0	0	0	1	0	0	0	0	1	20.5037	1	1	0	1	0	0	0	0	0	0	0	0	0	0	0	********	0	#NULL!	893	0	#NULL!	893	0	893	0	893	2008-02-08	98	66	11
4189	50	1	1	1	0	0	0	0	0	0	0	0	1	2	1	0	0	1	25.6298	1	1	0	1	0	0	0	0	0	0	0	1	0	0	0	********	0	#NULL!	587	0	#NULL!	587	0	587	0	587	2009-02-13	39	23	64
4272	46	1	1	1	0	0	1	0	0	0	0	0	1	1	1	1	0	1	28.7756	1	0	0	1	0	0	0	0	1	0	0	0	0	0	0	********	0	#NULL!	295	0	#NULL!	295	0	295	0	295	2010-01-11	70	42	106
324	25	1	1	1	0	0	0	0	0	0	0	0	2	0	0	0	0	1	30.4053	1	0	0	1	0	0	0	0	0	0	0	1	0	0	0	********	0	#NULL!	1232	0	#NULL!	1232	0	1232	0	1232	2007-09-07	43	31	145
350	57	1	1	1	0	0	1	0	0	0	0	0	1	2	1	1	0	0	33.2031	1	1	0	1	0	0	0	0	0	0	0	1	0	0	0	********	0	#NULL!	1296	0	#NULL!	1296	0	1296	0	1296	2007-08-13	68	35	128
2145	36	1	0	1	0	0	0	0	0	0	0	0	1	1	0	0	0	0	22.6644	1	0	0	1	0	0	0	0	1	0	0	1	0	0	0	********	0	#NULL!	757	0	#NULL!	757	0	757	0	757	2008-07-15	63	29	74
3115	40	1	0	1	0	0	0	0	0	0	0	0	1	0	0	0	0	1	34.2936	0	0	0	0	0	0	0	0	0	0	0	0	0	0	0	********	0	#NULL!	444	0	#NULL!	444	0	444	0	444	2009-04-06	109	38	145
2251	52	0	1	1	0	0	1	0	0	0	0	0	2	1	1	1	0	1	24.0882	1	1	0	1	0	0	0	0	1	0	0	0	0	0	0	********	0	#NULL!	146	0	#NULL!	146	0	146	0	146	2009-06-30	107	61	118
213	55	1	1	1	1	0	1	0	0	0	0	0	1	1	1	0	0	1	23.2438	0	1	0	1	0	0	0	0	1	0	0	1	0	0	0	********	0	#NULL!	1138	0	#NULL!	1138	0	1138	0	1138	2007-05-18	75	64	103
2318	59	1	1	1	0	0	1	0	0	0	0	0	1	3	1	1	0	0	27.3982	1	0	0	1	0	1	0	0	1	1	1	1	0	0	0	********	0	#NULL!	218	0	#NULL!	218	0	218	0	218	2011-02-14	97	55	140
2210	45	1	1	1	1	0	1	0	0	0	0	0	1	2	1	0	0	0	28.4053	1	1	0	1	0	0	0	0	1	0	0	1	0	0	0	********	0	#NULL!	548	0	#NULL!	548	0	548	0	548	2009-03-31	67	37	94
45	50	1	1	1	0	0	1	0	0	0	0	0	1	2	1	1	0	0	28.7344	1	1	0	1	0	0	0	0	0	1	0	1	0	0	0	********	0	#NULL!	1270	0	#NULL!	1270	0	1270	0	1270	2007-01-26	121	32	148
160	63	1	1	1	0	0	1	0	0	0	0	0	1	1	1	0	0	1	18.8707	1	0	0	1	0	0	0	0	0	1	0	0	0	0	0	********	0	#NULL!	749	0	#NULL!	749	0	749	0	749	2008-04-01	77	62	98
4116	49	1	0	1	1	0	1	0	0	0	0	0	1	1	1	1	0	1	22.243	1	1	0	1	0	0	0	0	1	0	0	0	0	0	0	********	0	#NULL!	947	0	#NULL!	947	0	947	0	947	2008-01-02	43	26	68
2305	47	1	1	1	0	0	1	0	0	0	0	0	1	1	1	1	0	1	29.0688	1	1	0	1	0	0	0	0	0	0	0	1	0	0	0	********	0	#NULL!	211	0	#NULL!	211	0	211	0	211	2010-06-01	63	30	88
256	46	0	1	1	0	0	0	0	0	0	0	0	1	1	1	1	0	1	26.6728	1	1	0	1	0	0	0	0	0	0	0	1	0	0	0	********	0	#NULL!	883	0	#NULL!	883	0	883	0	883	2008-02-06	0	33	142
2148	57	1	1	1	0	0	0	0	1	0	0	0	1	3	1	1	0	0	28.5627	1	1	0	1	0	0	0	0	0	0	0	0	0	0	0	********	0	#NULL!	771	0	#NULL!	771	0	771	0	771	2008-07-01	69	30	85
268	57	1	1	1	0	0	0	0	0	0	0	0	1	1	1	1	0	1	30.3233	1	1	0	1	0	0	0	0	0	0	0	1	0	0	0	********	0	#NULL!	1163	0	#NULL!	1163	0	1163	0	1163	2007-12-03	108	44	124
2203	51	1	1	1	0	0	0	0	0	0	0	0	1	1	1	0	0	1	34.5168	1	0	0	1	0	0	0	0	0	0	0	1	0	0	0	********	0	#NULL!	569	0	#NULL!	569	0	569	0	569	2009-03-30	84	38	138
233	37	1	1	1	0	0	0	0	0	0	0	0	2	0	0	0	0	1	28.8611	1	0	0	0	0	1	0	0	0	0	0	1	0	0	0	********	0	#NULL!	1273	0	#NULL!	1273	0	1273	0	1273	2007-07-19	103	49	134
4140	40	1	1	1	0	1	1	0	0	0	0	0	1	3	1	1	0	1	37.4204	1	1	0	1	0	0	1	0	0	1	0	0	1	0	0	********	0	#NULL!	1059	0	#NULL!	1059	0	1059	0	1059	2008-06-28	69	34	82
4143	61	1	1	1	0	0	1	0	0	0	0	0	1	1	1	1	0	1	28.7268	1	1	0	1	0	0	0	0	0	1	0	1	1	0	0	********	0	#NULL!	1066	0	#NULL!	1066	0	1066	0	1066	2008-06-09	83	50	95
2155	63	1	1	0	0	1	1	0	0	0	0	0	1	1	1	1	0	1	30.8594	1	1	0	0	0	0	0	0	1	0	0	1	0	0	0	********	0	#NULL!	741	0	#NULL!	741	0	741	0	741	2008-09-05	53	31	76
4257	52	1	1	1	0	1	1	0	0	0	0	0	1	1	1	1	0	1	28.5916	1	1	0	1	0	0	1	0	1	0	0	0	0	0	0	********	0	#NULL!	567	0	#NULL!	567	0	567	0	567	2009-11-19	71	56	90
4333	54	0	1	1	0	1	1	0	0	0	0	0	1	2	1	1	0	1	27.5997	1	1	0	1	0	0	1	0	1	0	0	1	0	0	0	********	0	#NULL!	205	0	#NULL!	205	0	205	0	205	2010-10-25	85	47	120
291	51	1	1	1	0	0	0	0	1	0	0	0	1	1	1	0	0	1	29.5816	0	1	0	1	0	0	0	0	0	0	0	1	0	0	0	********	0	#NULL!	897	0	#NULL!	897	0	897	0	897	2008-02-12	74	26	105
2192	67	1	1	1	0	0	0	0	0	0	0	0	1	0	0	0	0	1	29.2388	0	0	0	1	0	0	0	0	0	0	0	0	0	0	0	********	0	#NULL!	660	0	#NULL!	660	0	660	0	660	2008-12-16	45	32	69
4245	42	0	1	1	0	0	1	0	0	0	0	0	1	0	0	0	0	1	57.3494	1	1	0	1	0	0	0	0	1	1	0	1	0	0	0	********	0	#NULL!	384	0	#NULL!	384	0	384	0	384	2009-09-30	59	35	73
2149	49	1	1	1	0	1	0	0	0	0	0	0	1	1	1	1	0	1	29.1349	1	1	0	1	0	0	1	0	0	0	0	0	0	0	0	********	0	#NULL!	762	0	#NULL!	762	0	762	0	762	2008-07-10	68	31	86
423	48	1	1	1	0	0	1	0	0	0	0	0	1	1	0	0	0	0	26.7848	1	1	0	0	1	0	0	0	0	0	0	0	0	0	0	********	0	#NULL!	1178	0	#NULL!	1178	0	1178	0	1178	2007-03-26	117	33	146
296	44	1	1	1	0	0	0	0	0	0	0	0	1	1	0	0	0	0	24.6755	1	0	0	0	0	0	0	0	0	0	0	0	0	0	0	********	0	#NULL!	852	0	#NULL!	852	0	852	0	852	2008-03-28	134	40	156
384	42	1	1	1	0	0	0	0	0	0	0	0	1	1	1	0	0	1	27.0993	1	0	0	0	0	0	0	0	0	0	0	1	0	0	0	********	0	#NULL!	775	0	#NULL!	775	0	775	0	775	2008-07-09	122	52	148
113	51	1	1	1	0	0	0	0	0	0	0	0	1	0	0	0	0	1	28.2284	0	0	0	1	1	0	0	0	0	0	0	0	0	0	0	********	0	#NULL!	1189	0	#NULL!	1189	0	1189	0	1189	2007-07-12	73	40	199
4148	51	1	1	1	0	1	1	0	0	0	0	0	1	1	1	1	0	1	26.713	1	1	0	1	0	0	1	0	0	1	0	1	1	0	0	********	0	#NULL!	820	0	#NULL!	820	0	820	0	820	2008-07-15	66	35	87
376	47	1	0	1	1	1	0	0	0	0	0	0	1	1	1	1	0	1	28.306	1	0	0	1	0	1	0	0	1	0	0	0	0	0	0	********	0	#NULL!	931	0	#NULL!	931	0	931	0	931	2008-09-26	114	49	307
4265	59	1	0	1	0	1	1	0	0	0	1	0	2	1	1	1	0	1	28.5061	1	1	0	1	0	0	1	1	1	0	0	0	0	0	0	********	0	#NULL!	583	0	#NULL!	583	0	583	0	583	2009-12-07	80	48	97
2290	49	1	1	1	0	0	1	0	0	1	1	0	2	1	1	1	0	1	30.8642	1	1	0	1	0	0	0	0	1	0	0	1	0	0	0	********	0	#NULL!	484	0	#NULL!	484	0	484	0	484	2009-12-17	68	26	110
			0=No 1=Yes IN ALL VARIABLES UNLESS DIFFERENT VALUES ARE SPECIFIED
		0= Women 1= Men											Type ACS: 1: NONSTEACS; 2: STEMI																					ORGAN AFFECTED BY CANCER: 0: None; 1: Prostatic; 2: Colon; 3: Lung; 4: Leukemia; 5: Larynx; 6: Urinary Bladder; 7: Breast; 8: Lymphoma; 9: Kidney; 10: Liposarcoma; 11: Esophagus; 12: Pancreas;
[truncated: 12 more columns]
